# Supplementary material for: Implementation of a maternal early warning system during early postpartum. A prospective observational study
Source: PLoS One. 2021 Jun 3;16(6):e0252446. doi: 10.1371/journal.pone.0252446 (PMC8174734; doi:10.1371/journal.pone.0252446)
Supplement: S2 File — (ZIP) [file pone.0252446.s002.zip]

Archive with 8 entries (8 files):
- alert.ods
- critical care unit.ods
- intervention.ods
- LoS.ods
- multiple delivery.ods
- potencial fatal disorders.ods
- pvalues.ods
- stay.ods
