# Supplementary material for: Implementation of a maternal early warning system during early postpartum. A prospective observational study
Source: PLoS One. 2021 Jun 3;16(6):e0252446. doi: 10.1371/journal.pone.0252446 (PMC8174734; doi:10.1371/journal.pone.0252446)
Supplement: S2 File — (ZIP) [file pone.0252446.s002.zip › alert.ods]

## Sheet: Hoja_de_datos
AlertNumber	Comorbidities	Age	Delivery	Sys010	Sys030	Sys060	Sys090	Sys120	SysAlert	SysMinute	Dia010	Dia030	Dia060	Dia090	Dia120	DiaAlert	DiaMinute	HR010	HR030	HR060	HR090	HR120	DiaAlert	MinutoHR	SAT010	SAT010	SAT030	SAT060	SAT120	AlertaSAT	MinutoSAT	ActivatorAlarm	Minute	UrineOut<500500	Bleeding>500	Complications	ObstetricianMinute	CallAnesthesiaMinute	AnesthesiologistMinute	ProfesionalDelivery
1		28	Eutocic	110	83	114	102	109	Yes	30	54	50	71	61	74	No		86	83	93	85	80	No		98	98	98	98	98	No		Sys	30	Yes	No	Yes	35	60	67	Resident
2		31	Eutocic	95	93	97	101	102	No		55	65	59	56	93	No		90	95	121	96	90	No	60	96	96	95	95	96	No		HR	60	Yes	No	No	60	60	60	Mildwife
3		33	C section	112	113	111	178	182	Yes	90	62	64	83	83	90	No		84	72	60	63	57	No		96	98	99	97	97	No		Sys	90	Yes	No	Yes	93	95	95	Gynecologist
4	diabetes	40	C section	156	153	179	184	174	Yes	60	93	92	96	91	90	No		66	64	54	65	65	No		97	97	96	95	96	No		Sys	60	Yes	No	Yes	75	75	77	Gynecologist
5		33	Eutocic	123	138	137	77	108	Yes	90	65	80	80	41	65	No		97	98	96	107	94	No		97	98	96	100	94	Yes	120	Sys	90	Yes	No	No	100	100	103	Resident
6		25	Instrumental	184	105	94	112	118	Yes	10	145	48	56	64	65	Yes	10	80	80	88	82	82	Yes		100	99	99	98	100	No		Dia	10	Yes	No	Yes	10	15	20	Gynecologist
7		26	Instrumental	115	135	108	109	117	No		70	85	63	61	64	No		118	121	117	114	111	No	30	98	97	97	98	98	No		HR	30	Yes	No	No	30	30	30	Gynecologist
8		22	Eutocic	145	89	101	100	109	Yes	30	90	66	50	60	75	No		112	130	100	80	85	No	30	100	100	100	99	99	No		HR	30	Yes	Yes	Yes	31	31	34	Mildwife
9		39	Eutocic	129	138	128	117	140	No		91	84	76	76	86	No		70	65	65	58	60	No		96	97	98	99	98	No		Obstetrics	0	Yes	No	Yes	3	10	12	Gynecologist
10		42	C section	118	118	122	120	123	No		80	57	60	62	61	No		97	73	81	80	91	No		97	98	98	98	98	No		Obstetrics	0	Yes	No	Yes	1	1	5	Gynecologist
11		36	C section	109	133	131	168	146	Yes	90	66	80	81	93	93	No		71	60	59	60	64	No		97	97	97	98	98	No		Sys	90	Yes	No	No	90	90	90	Gynecologist
12		30	Eutocic	112	109	113	116	112	No		68	64	68	63	61	No		68	66	70	69	64	No		98	96	98	97	97	No		Obstetrics	0	Yes	No	Yes	5	5	7	Gynecologist
13		34	C section	150	169	170	176	168	Yes	30	83	84	89	84	84	No		56	49	45	46	46	No	30	98	98	98	98	98	No		Sys	30	Yes	No	No	32	35	40	Gynecologist
14	diabetes	32	Instrumental	83	84	95	126	104	Yes	10	47	45	56	63	56	No		98	100	120	89	98	No		98	98	99	100	98	No		Sys	10	No	Yes	No	10	10	15	Gynecologist
15		43	Eutocic	110	110	106	122	115	No		63	73	71	80	65	No		79	81	81	100	75	No		96	98	96	98	100	No		Obstetrics	0	Yes	Yes	No	3	3	17	Gynecologist
16		40	Eutocic	88	80	106	106	106	Yes	10	67	49	67	67	67	No		85	97	74	74	74	No		96	100	98	98	98	No		Sys	0	Yes	Yes	No	0	0	0	Gynecologist
17		37	C section	88	86	87	92	95	Yes	10	55	47	60	64	57	No		79	66	66	55	80	No		98	98	97	98	98	No		Obstetrics	0	Yes	No	No	0	0	0	Gynecologist
18		37	C section	108	104	84	105	96	Yes	60	56	50	50	59	53	No		76	67	70	83	82	No		98	96	96	96	96	No		Sys	60	Yes	No	No	63	63	65	Gynecologist
19		36	Eutocic	124	123	140	149	134	No		68	65	68	97	87	No		99	99	98	90	111	No		97	98	98	98	98	No		Obstetrics	0	Yes	Yes	Yes	0	0	5	Resident
20		35	C section	154	173	160	161	157	Yes	30	80	83	75	77	73	No		70	71	83	98	78	No		99	97	99	98	98	No		Sys	30	Yes	No	No	30	30	31	Gynecologist
21	diabetes	37	C section	166	155	143	140	143	Yes	10	75	67	67	67	73	No		54	52	63	64	62	No		98	98	96	97	97	No		Sys	10	Yes	No	No	11	11	15	Gynecologist
22	obesa	29	C section	175	181	159	150	146	Yes	10	101	104	92	87	86	Yes	10	75	77	75	76	76	Yes		99	96	97	98	98	No		Dia	10	Yes	No	Yes	10	10	10	Gynecologist
23		27	Eutocic	100	103	92	88	92	Yes	90	64	54	51	50	50	No		76	82	93	90	97	No		99	99	98	97	97	No		Sys	90	Yes	No	Yes	91	105	110	Mildwife
24		38	Eutocic	110	110	114	131	130	No		90	80	68	79	68	No		80	88	78	90	90	No		99	99	100	100	100	No		Obstetrics	0	Yes	Yes	Yes	3	21	26	Mildwife
25		31	C section	80	106	116	109	109	Yes	10	42	69	77	68	71	No		101	86	72	68	71	No		99	97	97	98	99	No		Sys	10	Yes	No	No	10	25	30	Gynecologist
26		26	Eutocic	115	149	140	132	127	No		50	66	60	68	67	No		120	110	116	115	112	No		99	99	99	99	99	No		Obstetrics	0	Yes	Yes	No	1	1	5	Gynecologist
27		34	Eutocic	117	114	115	116	113	No		67	55	53	59	59	No		67	67	71	64	74	No		99	99	99	99	99	No		Obstetrics	0	Yes	Yes	Yes	0	0	0	Gynecologist
28		37	Instrumental	86	116	127	118	112	Yes	10	52	74	68	66	58	No		110	104	101	101	110	No		97	97	98	98	98	No		Sys	10	Yes	No	No	11	11	15	Gynecologist
29	diabetes	41	C section	113	110	122	137	141	No		56	57	79	73	75	No		64	60	65	63	60	No		96	96	97	96	95	No		Sys	0	Yes	No	No	0	0	0	Gynecologist
30		41	Eutocic	110	114	131	128	132	No		60	66	58	70	71	No		96	97	98	100	82	No		97	98	98	98	97	No		Obstetrics	0	Yes	No	Yes	5	10	15	Mildwife
31		32	C section	135	105	106	85	87	Yes	90	83	67	68	50	54	No		90	91	92	90	91	No		100	100	100	100	100	No		Sys	90	No	Yes	Yes	90	90	90	Mildwife
32		36	C section	116	84	99	98	114	Yes	10	64	58	61	50	66	No		102	79	74	71	73	No		96	96	97	97	96	No		Sys	10	Yes	No	No	12	12	15	Gynecologist
33	muerte fetal Ip	29	C section	85	113	117	101	128	Yes	10	47	51	57	72	62	No		75	64	72	67	80	No		96	100	100	99	95	No		Sys	10	Yes	No	No	11	11	13	Gynecologist
34		39	C section	105	100	101	102	99	No		63	69	69	70	72	No		106	103	125	122	108	No	60	100	99	99	100	99	No		HR	60	Yes	Yes	Yes	60	60	60	Gynecologist
35	Instrumental	49	Eutocic	146	151	164	151	147	Yes	60	76	81	70	79	86	No		103	97	88	89	73	No		97	99	99	99	99	No		Sys	60	Yes	No	No	80	80	85	Mildwife
36		41	C section	124	146	148	127	103	No		73	78	75	60	72	No		94	88	86	85	87	No		97	98	97	98	94	Yes		SAT	120	Yes	Yes	No	120	120	122	Resident
37		33	Eutocic	111	131	122	113	124	No		74	82	76	67	85	No		88	101	105	103	128	No	120	99	99	99	99	99	No		HR	120	Yes	No	No	125	125	130	Mildwife
38	diabetes	39	C section	119	121	122	107	104	No		62	67	69	74	68	No		78	63	63	80	84	No		96	97	97	99	99	No		Obstetrics	0	Yes	Yes	No	2	5	10	Gynecologist
39		27	C section	105	88	97	100	99	Yes	30	40	55	53	55	57	No		96	76	74	80	79	No		97	96	97	97	96	No		Sys	30	Yes	No	No	55	35	39	Gynecologist
40		24	Eutocic	130	123	127	127	120	No		65	65	61	61	69	No		93	95	96	98	99	No		97	97	99	99	98	No		Obstetrics	0	Yes	Yes	No	0	0	0	Mildwife
41		31	Eutocic	110	104	121	89	99	Yes	90	65	66	60	55	59	No		89	90	104	84	89	No		100	96	76	98	97	Yes		SAT	30	Yes	No	No	31	85	88	Resident
42		29	Eutocic	90	95	94	90	85	Yes	120	45	42	45	46	48	No		90	85	92	88	86	No		99	98	99	99	98	No		Sys	120	Yes	Yes	Yes	120	120	120	Mildwife
43		37	Instrumental	108	106	107	110	100	No		84	85	84	75	76	No		100	95	90	85	85	No		99	99	99	99	99	No		Obstetrics	0	No	Yes	Yes	0	0	0	Resident
44		31	Instrumental	114	82	114	105	113	Yes	30	59	44	59	40	60	No		100	105	100	82	83	No		100	100	99	99	99	No		Sys	30	Yes	No	No	32	32	35	Gynecologist
45		40	C section	131	133	126	89	112	Yes	90	70	85	55	53	63	No		72	77	71	80	80	No		97	97	97	96	98	No		Sys	90	Yes	Yes	No	91	91	95	Gynecologist
46		28	Eutocic	110	115	110	105	104	No		58	72	56	51	53	No		73	87	80	55	60	No		99	99	99	99	99	No		Obstetrics	0	Yes	Yes	Yes	0	0	1	Mildwife
47		44	Instrumental	100	101	113	105	106	No		63	66	65	74	76	No		83	85	89	89	96	No		99	99	99	100	99	No		Obstetrics	0	Yes	Yes	Yes	0	0	0	Mildwife
48	diabetes	41	Eutocic	143	135	147	160	152	Yes		66	58	62	61	60	No		70	82	82	82	83	No		98	98	98	98	98	No		Sys	90	Yes	No	No	92	92	95	Resident
49		36	Instrumental	102	114	109	95	131	No		66	68	84	37	69	No		85	120	110	115	92	No		99	99	99	99	99	No		HR	30	Yes	Yes	No	30	30	30	Gynecologist
50		43	Eutocic	135	131	130	130	132	No		64	65	79	78	83	No		70	93	90	80	90	No		99	99	99	98	99	No		Obstetrics	0	Yes	No	Yes	0	0	0	Gynecologist
51		37	Instrumental	144	157	156	135	130	No		72	70	63	65	65	No		75	86	90	90	93	No		99	99	98	99	100	No		Obstetrics	0	Yes	No	No	5	5	10	Gynecologist
52		30	Instrumental	120	106	110	120	130	No		63	60	65	65	80	No		83	85	89	87	88	No		99	100	99	99	100	No		Obstetrics	0	Yes	No	No	0	0	0	Resident
53		29	Eutocic	115	123	147	110	120	No		56	70	58	62	62	No		82	130	140	160	135	No	30	98	99	98	99	99	No		HR	30	Yes	No	Yes	35	50	55	Resident
54		36	C section	92	99	98	122	128	No		46	58	65	72	69	No		70	51	50	47	48	No		96	98	99	99	99	No		HR	90	Yes	No	No	92	100	120	Gynecologist
55		34	C section	80	92	99	100	100	Yes	10	46	55	67	57	58	No		84	79	91	88	88	No		95	97	97	97	98	No		Sys	10	Yes	No	No	10	14	20	Gynecologist
56		26	Eutocic	87	85	90	88	89	Yes	10	40	42	43	44	50	No		90	92	87	89	90	No		97	98	98	97	97	No		Sys	10	Yes	Yes	Yes	10	10	10	Resident
57		39	Instrumental	93	66	120	121	122	Yes		57	54	73	72	70	No		152	156	135	126	118	No	10	99	99	99	99	99	No		HR	10	Yes	Yes	Yes	11	11	12	Gynecologist
58	diabetes	40	Eutocic	102	101	121	89	109	Yes	90	71	53	45	55	63	No		90	81	90	123	65	No	90	99	99	99	99	99	No		Obstetrics	0	Yes	No	Yes	2	4	7	Mildwife
59	diabetes	27	Eutocic	120	108	145	120	96	No		73	76	117	70	64	Yes	60	100	104	92	114	130	Yes	120	99	99	100	100	100	No		Dia	90	Yes	No	No	91	91	93	Resident
60		37	C section	108	75	94	98	90	Yes	30	53	72	48	55	56	No		84	81	80	79	81	No		99	98	99	99	99	No		Sys	30	Yes	No	No	32	30	33	Gynecologist
61		35	Eutocic	90	99	75	83	102	Yes	60	56	52	42	40	55	No		80	87	82	83	83	No		99	99	99	99	99	No		Sys	60	Yes	No	Yes	60	60	60	Mildwife
62	preeclampsi	42	Instrumental	149	137	148	149	150	No		94	91	93	86	90	No		100	109	98	97	97	No		97	97	97	97	97	No		Obstetrics	0	No	No	No	0	0	0	Gynecologist
63	diabetes	41	Eutocic	109	119	73	107	104	Yes	60	64	73	30	62	61	No		61	73	120	100	79	No		99	99	99	99	99	No		Sys	60	Yes	No	No	63	63	66	Resident
64		38	Eutocic	102	106	94	100	104	No		59	58	51	57	42	No		68	78	121	89	108	No	60	99	99	99	99	99	No		HR	60	Yes	Yes	Yes	60	62	63	Mildwife
65		30	Eutocic	120	126	147	133	136	No		85	73	81	82	74	No		77	68	70	81	89	No		99	99	99	99	99	No		Obstetrics	0	Yes	Yes	Yes	2	2	5	Mildwife
66		44	Eutocic	106	125	119	95	115	No		64	58	67	66	77	No		81	87	87	93	88	No		99	99	100	99	99	No		Obstetrics	0	Yes	No	Yes	3	5	7	Gynecologist
67		24	Eutocic	127	125	119	128	121	No		65	64	65	65	61	No		137	142	125	123	134	No	10	97	97	98	98	97	No		HR	10	Yes	No	Yes	11	10	15	Gynecologist
68		33	C section	161	159	165	170	155	Yes	10	87	90	93	97	87	No		54	51	53	59	60	No		97	98	98	98	98	No		Sys	10	Yes	No	No	13	13	16	Gynecologist
69		40	C section	91	99	136	132	116	No		62	63	74	72	66	No		67	56	121	63	56	No	60	99	99	99	99	98	No		HR	60	Yes	Yes	No	62	63	66	Resident
70		29	Eutocic	138	128	129	138	110	No		82	71	50	80	66	No		110	107	128	110	100	No	60	99	99	99	99	98	No		HR	60	Yes	No	Yes	60	60	60	Mildwife
71		35	Eutocic	112	110	109	113	115	No		73	68	76	65	76	No		86	80	86	85	86	No		99	99	99	99	99	No		Obstetrics	0	Yes	Yes	No	0	0	0	Gynecologist
72	diabetes	43	C section	129	127	146	156	178	Yes	120	88	89	86	98	98	No		74	72	74	70	70	No		97	98	99	99	98	No		Obstetrics	0	Yes	Yes	Yes	2	2	5	Resident
73		38	Eutocic	106	111	166	125	123	Yes	60	67	75	89	75	70	No		89	89	82	80	81	No		99	99	99	99	99	No		Sys	60	Yes	No	No	61	61	65	Resident
74		38	C section	147	154	162	132	135	Yes	60	99	94	71	84	80	No		94	101	88	87	100	No		99	99	99	97	96	No		Sys	60	Yes	No	No	60	60	70	Resident
75	obesa	42	C section	170	165	166	140	140	Yes	10	90	91	94	90	85	No		90	85	87	85	87	No	, ,	97	97	97	98	97	No		HR	10	No	No	Yes	10	10	10	Gynecologist
