# Supplementary material for: Implementation of a maternal early warning system during early postpartum. A prospective observational study
Source: PLoS One. 2021 Jun 3;16(6):e0252446. doi: 10.1371/journal.pone.0252446 (PMC8174734; doi:10.1371/journal.pone.0252446)
Supplement: S2 File — (ZIP) [file pone.0252446.s002.zip › critical care unit.ods]

## Sheet: Hoja1
summary	Label1	Label2	Label3	Label4	Label5	mean	lower	upper
TRUE	Critical Care Admission	No CC Admission (n = 1148)	CC Admission (n = 18)	OR (95% CI)	P-value
FALSE	Alarm activation	66 (5.7)	9 (50)	9.73 (2.98, 31.5)	<0.001*	9.73	2.98	31.5
FALSE	1 previous delivery (vs 0)	267 (23.3)	2 (11.1)	0.94 (0.13, 4.32)	0.94	0.94	0.13	4.32
FALSE	≥ 2 previous deliveries (vs 0)	113 (9.8)	2 (11.1)	2.55 (0.30, 14.8)	0.33	2.55	0.3	14.8
FALSE	Preeclampsia	53 (4.6)	12 (66.7)	23.2 (7.75, 75.3)	<0.001*	23.2	7.75	75.3
FALSE	Instrumental (vs eutocic)	176 (15.3)	0 (0.0)	1 (0-Inf)	1	1	0.001	1000
FALSE	C-section (vs eutocic)	258 (22.5)	13 (72.2)	4.40 (1.22, 18.0)	0.03	4.4	1.22	18
FALSE	Multiple delivery	20 (1.7)	1 (5.6)	0.31 (0.01, 3.72)	0.4	0.31	0.01	3.72
