# Supplementary material for: Implementation of a maternal early warning system during early postpartum. A prospective observational study
Source: PLoS One. 2021 Jun 3;16(6):e0252446. doi: 10.1371/journal.pone.0252446 (PMC8174734; doi:10.1371/journal.pone.0252446)
Supplement: S2 File — (ZIP) [file pone.0252446.s002.zip › intervention.ods]

## Sheet: Hoja1
summary	Label1	Label2	Label3	Label4	Label5	mean	lower	upper
TRUE	Intervention	No Intervention (n = 1151)	Intervention (n = 15)	OR (95% CI)	P-value
FALSE	Alarm activation	72 (6.3)	3 (20)	4.73 (1.04, 15.7)	0.02*	4.73	1.04	15.7
FALSE	1 previous delivery (vs 0)	264 (22.9)	5 (33.3)	1.10 (0.33, 3.35)	0.86	1.1	0.33	3.35
FALSE	≥ 2 previous deliveries (vs 0)	114 (9.9)	1 (6.7)	0.51 (0.03, 2.87)	0.53	0.51	0.03	2.87
FALSE	Preeclampsia	64 (5.6)	1 (6.7)	1.56 (0.08, 8.43)	0.68	1.56	0.08	8.43
FALSE	Instrumental (vs eutocic)	174 (15.1)	2 (13.3)	0.56 (0.08, 2.20)	0.46	0.56	0.08	2.2
FALSE	C-section (vs eutocic)	271 (23.5)	0 (0)	1 (0-Inf)	1	1	0.001	1000
FALSE	Multiple delivery	21 (1.8)	0 (0)	1 (0-Inf)	1	1	0.001	1000
