# Supplementary material for: Implementation of a maternal early warning system during early postpartum. A prospective observational study
Source: PLoS One. 2021 Jun 3;16(6):e0252446. doi: 10.1371/journal.pone.0252446 (PMC8174734; doi:10.1371/journal.pone.0252446)
Supplement: S2 File — (ZIP) [file pone.0252446.s002.zip › LoS.ods]

## Sheet: PartosLolaV2
Patient	PrevDeliveries	PrevDeliveriesG	Delivery	Diabetes	PreeclampYesa	Unit 1 CCU	Unit 2 CCU	Intervention	LoS	Age	Group	GroupN	InterventionN	CCU	LoS>7	PMD
1	1	1	Eutocic	No	No	No	No	No	60	38	No	1	0	0	0	0
2	0	0	Eutocic	No	No	No	No	No	82	39	No	1	0	0	0	0
3	0	0	Eutocic	No	No	No	No	No	75	38	No	1	0	0	0	0
4	2	≥2	Eutocic	Yes	No	No	No	No	54	37	Yes	2	0	0	0	0
5	1	1	Eutocic	No	No	No	No	No	61	36	Yes	2	0	0	0	0
6	1	1	Eutocic	No	No	No	No	No	64	37	Yes	2	0	0	0	0
7	1	1	Instrumental	No	No	No	No	No	74	35	Yes	2	0	0	0	0
8	0	0	Instrumental	No	No	No	No	No	73	35	Yes	2	0	0	0	0
9	0	0	Instrumental	No	No	No	No	No	57	38	Yes	2	0	0	0	0
10	0	0	C-Section	No	No	No	No	No	96	40	No	1	0	0	0	0
11	0	0	Eutocic	No	No	No	No	No	101	34	Yes	2	0	0	0	0
12	0	0	Eutocic	No	No	No	No	No	330	34	Yes	2	0	0	1	1
13	1	1	Eutocic	No	No	No	No	No	61	39	Yes	2	0	0	0	0
14	0	0	Instrumental	No	No	No	No	No	61	32	No	1	0	0	0	0
15	1	1	Eutocic	No	No	No	No	No	56	36	Yes	2	0	0	0	0
16	0	0	Eutocic	No	No	No	No	Yes	92	34	Yes	2	1	0	0	1
17	2	≥2	Eutocic	No	No	No	No	No	39	31	No	1	0	0	0	0
18	0	0	Eutocic	No	No	No	No	No	58	33	Yes	2	0	0	0	0
19	0	0	C-Section	No	No	No	No	No	99	33	Yes	2	0	0	0	0
20	2	≥2	Eutocic	No	No	No	No	No	52	36	Yes	2	0	0	0	0
21	0	0	Eutocic	No	No	No	No	No	66	33	Yes	2	0	0	0	0
22	1	1	Eutocic	No	No	No	No	No	67	29	No	1	0	0	0	0
23	1	1	Eutocic	No	No	No	No	No	52	36	No	1	0	0	0	0
24	0	0	Eutocic	No	No	No	No	No	47	31	Yes	2	0	0	0	0
25	1	1	Instrumental	No	Yes	No	No	No	82	43	Yes	2	0	0	0	0
26	0	0	Eutocic	Yes	No	No	No	No	51	35	No	1	0	0	0	0
27	3	≥2	Eutocic	No	No	No	No	No	53	42	Yes	2	0	0	0	0
28	2	≥2	Eutocic	No	No	No	No	No	50	38	Yes	2	0	0	0	0
29	1	1	Eutocic	No	Yes	No	No	No	109	38	Yes	2	0	0	0	0
30	0	0	C-Section	No	No	No	No	No	74	33	No	1	0	0	0	0
31	0	0	Eutocic	No	No	No	No	No	57	35	Yes	2	0	0	0	0
32	1	1	Eutocic	No	No	No	No	No	97	31	Yes	2	0	0	0	0
33	1	1	Eutocic	No	No	No	No	No	56	35	Yes	2	0	0	0	0
34	1	1	Eutocic	No	No	No	No	No	79	39	Yes	2	0	0	0	0
35	1	1	C-Section	No	No	No	No	No	55	26	No	1	0	0	0	0
36	0	0	C-Section	No	No	No	No	No	75	37	Yes	2	0	0	0	0
37	0	0	C-Section	No	No	No	No	No	70	31	Yes	2	0	0	0	0
38	0	0	Eutocic	No	No	No	No	No	62	29	No	1	0	0	0	0
39	0	0	Instrumental	No	No	No	No	No	53	33	Yes	2	0	0	0	0
40	0	0	Instrumental	No	No	No	No	No	94	34	Yes	2	0	0	0	0
41	1	1	Eutocic	No	No	No	No	No	23	31	No	1	0	0	0	0
42	0	0	C-Section	No	Yes	No	Yes	No	186	29	Yes	2	0	1	1	1
43	0	0	C-Section	No	No	No	No	No	104	36	No	1	0	0	0	0
44	1	1	Eutocic	No	No	No	No	No	50	38	Yes	2	0	0	0	0
45	1	1	Eutocic	No	No	No	No	No	59	38	No	1	0	0	0	0
46	0	0	C-Section	Yes	No	No	No	No	96	31	No	1	0	0	0	0
47	3	≥2	Eutocic	No	No	No	No	No	46	36	No	1	0	0	0	0
48	0	0	C-Section	No	No	No	No	No	77	35	Yes	2	0	0	0	0
49	0	0	Eutocic	No	No	No	No	No	46	40	Yes	2	0	0	0	0
50	0	0	Eutocic	No	No	No	No	No	105	41	Yes	2	0	0	0	0
51	0	0	Instrumental	No	No	No	No	No	55	35	Yes	2	0	0	0	0
52	3	≥2	Eutocic	No	No	No	No	No	60	38	Yes	2	0	0	0	0
53	0	0	Instrumental	No	No	No	No	No	78	32	Yes	2	0	0	0	0
54	1	1	Eutocic	No	No	No	No	No	73	41	No	1	0	0	0	0
55	0	0	C-Section	No	No	No	No	No	74	43	Yes	2	0	0	0	0
56	1	1	Eutocic	No	Yes	No	No	No	57	25	No	1	0	0	0	0
57	0	0	C-Section	No	No	No	No	No	76	34	Yes	2	0	0	0	0
58	0	0	C-Section	No	No	No	No	No	142	33	Yes	2	0	0	0	0
59	0	0	C-Section	No	No	No	No	No	63	31	Yes	2	0	0	0	0
60	0	0	Eutocic	No	No	No	No	No	55	38	Yes	2	0	0	0	0
61	0	0	Instrumental	No	No	No	No	No	67	32	Yes	2	0	0	0	0
62	1	1	C-Section	No	No	No	No	No	55	37	No	1	0	0	0	0
63	0	0	Eutocic	No	No	No	No	No	74	39	Yes	2	0	0	0	0
64	1	1	Eutocic	No	No	No	No	No	55	40	Yes	2	0	0	0	0
65	0	0	Eutocic	No	No	No	No	No	77	35	No	1	0	0	0	0
66	0	0	Eutocic	Yes	No	No	No	No	60	40	Yes	2	0	0	0	0
67	0	0	Eutocic	No	No	No	No	No	46	32	Yes	2	0	0	0	0
68	1	1	Eutocic	No	No	No	No	No	38	24	No	1	0	0	0	0
69	0	0	C-Section	Yes	No	No	No	No	51	40	No	1	0	0	0	0
70	0	0	C-Section	No	No	No	No	No	76	41	No	1	0	0	0	0
71	0	0	C-Section	No	No	No	No	No	69	38	Yes	2	0	0	0	0
72	0	0	C-Section	No	Yes	No	No	No	72	27	Yes	2	0	0	0	0
73	1	1	Eutocic	No	No	No	No	No	59	34	Yes	2	0	0	0	0
74	0	0	C-Section	No	No	No	No	No	123	38	Yes	2	0	0	0	0
75	0	0	Eutocic	No	Yes	No	No	No	72	31	Yes	2	0	0	0	0
76	1	1	Eutocic	No	No	No	No	No	62	38	No	1	0	0	0	0
77	0	0	C-Section	No	No	No	No	No	75	35	Yes	2	0	0	0	0
78	0	0	Instrumental	No	No	No	No	No	81	33	Yes	2	0	0	0	0
79	1	1	Eutocic	No	No	No	No	No	50	32	Yes	2	0	0	0	0
80	2	≥2	Eutocic	No	No	No	No	No	80	40	Yes	2	0	0	0	0
81	0	0	Instrumental	No	No	No	No	No	146	35	No	1	0	0	0	0
82	1	1	Eutocic	No	No	No	No	No	55	36	Yes	2	0	0	0	0
83	0	0	C-Section	No	No	No	No	No	74	39	Yes	2	0	0	0	0
84	2	≥2	C-Section	No	No	No	No	No	74	29	Yes	2	0	0	0	0
85	0	0	Eutocic	No	No	No	No	No	74	35	Yes	2	0	0	0	0
86	1	1	Eutocic	No	No	No	No	No	74	42	Yes	2	0	0	0	0
87	0	0	C-Section	No	No	No	No	No	176	37	No	1	0	0	1	1
88	0	0	C-Section	No	No	No	No	No	45	33	No	1	0	0	0	0
89	0	0	Eutocic	No	No	No	No	No	58	34	Yes	2	0	0	0	0
90	0	0	Instrumental	No	No	No	No	No	55	34	No	1	0	0	0	0
91	1	1	Eutocic	No	No	No	No	No	58	30	No	1	0	0	0	0
92	0	0	Instrumental	No	No	No	No	No	46	22	Yes	2	0	0	0	0
93	0	0	C-Section	No	Yes	Yes	No	No	294	38	No	1	0	1	1	1
94	0	0	C-Section	Yes	Yes	No	No	No	147	32	Yes	2	0	0	0	0
95	0	0	Eutocic	No	No	No	No	No	73	38	Yes	2	0	0	0	0
96	1	1	Eutocic	No	No	No	No	No	30	36	No	1	0	0	0	0
97	1	1	Eutocic	No	No	No	No	No	51	38	No	1	0	0	0	0
98	0	0	Eutocic	No	No	No	No	No	49	32	Yes	2	0	0	0	0
99	1	1	Eutocic	No	No	No	No	No	57	36	Yes	2	0	0	0	0
100	0	0	Eutocic	No	No	No	No	No	57	32	No	1	0	0	0	0
101	0	0	Instrumental	No	No	No	No	No	86	25	Yes	2	0	0	0	0
102	1	1	Eutocic	No	No	No	No	No	41	28	Yes	2	0	0	0	0
103	0	0	Instrumental	Yes	No	No	No	No	71	42	Yes	2	0	0	0	0
104	0	0	C-Section	No	No	No	No	No	93	40	No	1	0	0	0	0
105	1	1	Eutocic	No	No	No	No	No	73	33	Yes	2	0	0	0	0
106	1	1	Eutocic	No	Yes	No	No	No	64	40	No	1	0	0	0	0
107	1	1	Eutocic	No	No	No	No	No	47	21	Yes	2	0	0	0	0
108	1	1	Eutocic	No	No	No	No	No	47	35	No	1	0	0	0	0
109	0	0	C-Section	No	No	No	No	No	98	33	Yes	2	0	0	0	0
110	1	1	Eutocic	No	No	No	No	No	59	31	Yes	2	0	0	0	0
111	5	≥2	Eutocic	No	No	No	No	No	42	35	No	1	0	0	0	0
112	1	1	Eutocic	No	No	No	No	No	63	38	Yes	2	0	0	0	0
113	0	0	Eutocic	No	No	No	Yes	No	97	36	No	1	0	1	0	1
114	0	0	Eutocic	No	No	No	No	No	79	27	No	1	0	0	0	0
115	1	1	Eutocic	No	No	No	No	No	49	33	Yes	2	0	0	0	0
116	0	0	Eutocic	No	No	No	No	No	42	20	No	1	0	0	0	0
117	1	1	C-Section	No	No	No	No	No	76	40	Yes	2	0	0	0	0
118	0	0	C-Section	No	No	No	No	No	82	36	No	1	0	0	0	0
119	0	0	Instrumental	No	No	No	No	No	77	40	Yes	2	0	0	0	0
120	1	1	Eutocic	No	No	No	No	No	48	34	Yes	2	0	0	0	0
121	0	0	C-Section	No	No	No	No	No	75	38	No	1	0	0	0	0
122	0	0	C-Section	Yes	No	No	No	No	98	39	Yes	2	0	0	0	0
123	0	0	Instrumental	No	No	No	No	No	51	35	Yes	2	0	0	0	0
124	0	0	C-Section	No	No	No	No	No	77	36	Yes	2	0	0	0	0
125	4	≥2	Eutocic	No	No	No	No	No	56	42	No	1	0	0	0	0
126	0	0	Eutocic	No	No	No	No	No	58	38	Yes	2	0	0	0	0
127	1	1	C-Section	No	Yes	No	No	No	81	43	No	1	0	0	0	0
128	2	≥2	Eutocic	No	Yes	No	No	No	164	48	Yes	2	0	0	0	0
129	0	0	Instrumental	No	No	No	No	No	131	33	Yes	2	0	0	0	0
130	0	0	Eutocic	No	Yes	No	No	No	96	23	No	1	0	0	0	0
131	1	1	Eutocic	No	No	No	No	No	117	29	Yes	2	0	0	0	0
132	0	0	C-Section	Yes	No	No	No	No	57	43	No	1	0	0	0	0
133	0	0	Eutocic	No	No	No	No	No	47	36	Yes	2	0	0	0	0
134	0	0	C-Section	No	No	No	No	No	100	36	No	1	0	0	0	0
135	0	0	Instrumental	No	No	No	No	No	64	34	Yes	2	0	0	0	0
136	0	0	Instrumental	No	No	No	No	No	53	37	No	1	0	0	0	0
137	0	0	C-Section	No	No	No	No	No	116	38	Yes	2	0	0	0	0
138	0	0	Eutocic	No	No	No	No	No	45	31	No	1	0	0	0	0
139	2	≥2	Eutocic	Yes	No	No	No	No	66	36	No	1	0	0	0	0
140	1	1	Eutocic	Yes	Yes	No	No	No	97	38	Yes	2	0	0	0	0
141	0	0	C-Section	Yes	No	No	No	No	98	36	No	1	0	0	0	0
142	0	0	Eutocic	No	No	No	No	No	63	40	No	1	0	0	0	0
143	1	1	Eutocic	No	No	No	No	No	50	34	Yes	2	0	0	0	0
144	0	0	Instrumental	Yes	No	No	No	No	74	31	Yes	2	0	0	0	0
145	0	0	Eutocic	No	No	No	No	No	76	36	Yes	2	0	0	0	0
146	0	0	Eutocic	No	No	No	No	No	55	44	No	1	0	0	0	0
147	2	≥2	Eutocic	No	No	No	No	No	55	30	Yes	2	0	0	0	0
148	1	1	Eutocic	No	No	No	No	No	54	39	No	1	0	0	0	0
149	0	0	Eutocic	No	No	No	No	No	36	38	Yes	2	0	0	0	0
150	1	1	Eutocic	No	No	No	No	No	55	38	No	1	0	0	0	0
151	0	0	Eutocic	No	No	No	No	No	71	40	Yes	2	0	0	0	0
152	1	1	Eutocic	No	Yes	No	No	No	74	34	Yes	2	0	0	0	0
153	0	0	C-Section	No	No	No	No	No	73	38	No	1	0	0	0	0
154	1	1	Eutocic	No	No	No	No	No	60	31	No	1	0	0	0	0
155	1	1	Eutocic	Yes	No	No	No	No	63	33	No	1	0	0	0	0
156	0	0	Eutocic	No	No	No	No	No	58	38	Yes	2	0	0	0	0
157	1	1	Eutocic	No	No	No	No	No	56	39	Yes	2	0	0	0	0
158	1	1	Eutocic	No	No	No	No	No	50	35	Yes	2	0	0	0	0
159	1	1	Eutocic	No	No	No	No	No	75	36	No	1	0	0	0	0
160	0	0	C-Section	No	No	No	No	No	89	36	Yes	2	0	0	0	0
161	2	≥2	Eutocic	No	No	No	No	No	96	34	No	1	0	0	0	0
162	2	≥2	Eutocic	No	No	No	No	No	28	38	Yes	2	0	0	0	0
163	0	0	Instrumental	No	No	No	No	No	56	32	No	1	0	0	0	0
164	0	0	C-Section	No	Yes	No	No	No	52	27	Yes	2	0	0	0	0
165	2	≥2	Eutocic	No	No	No	No	No	50	40	Yes	2	0	0	0	0
166	2	≥2	Eutocic	No	No	No	No	No	61	34	No	1	0	0	0	0
167	3	≥2	Eutocic	No	No	No	No	No	63	35	Yes	2	0	0	0	0
168	2	≥2	Eutocic	No	No	No	No	No	41	34	Yes	2	0	0	0	0
169	0	0	Eutocic	No	No	No	No	No	57	41	Yes	2	0	0	0	0
170	2	≥2	C-Section	Yes	No	No	No	No	98	38	Yes	2	0	0	0	0
171	0	0	Instrumental	No	No	No	No	No	50	36	Yes	2	0	0	0	0
172	0	0	Eutocic	No	No	No	No	No	58	40	Yes	2	0	0	0	0
173	0	0	C-Section	No	No	No	No	No	102	31	Yes	2	0	0	0	0
174	0	0	Instrumental	Yes	No	No	No	No	83	39	No	1	0	0	0	0
175	0	0	Eutocic	Yes	No	No	No	No	59	28	No	1	0	0	0	0
176	0	0	C-Section	No	No	No	No	No	73	36	Yes	2	0	0	0	0
177	0	0	C-Section	Yes	No	No	No	No	69	35	Yes	2	0	0	0	0
178	2	≥2	Eutocic	No	No	No	No	No	59	40	Yes	2	0	0	0	0
179	0	0	C-Section	No	No	No	No	No	75	31	No	1	0	0	0	0
180	0	0	Instrumental	Yes	No	No	No	No	104	28	Yes	2	0	0	0	0
181	0	0	Instrumental	No	No	No	No	No	67	37	No	1	0	0	0	0
182	2	≥2	Eutocic	No	No	No	No	No	46	42	No	1	0	0	0	0
183	2	≥2	C-Section	No	No	No	No	No	121	35	Yes	2	0	0	0	0
184	3	≥2	Eutocic	No	No	No	No	No	46	41	Yes	2	0	0	0	0
185	0	0	Eutocic	No	No	No	No	No	58	24	No	1	0	0	0	0
186	0	0	Instrumental	Yes	No	No	No	No	75	37	Yes	2	0	0	0	0
187	2	≥2	Eutocic	No	No	No	No	No	41	31	No	1	0	0	0	0
188	0	0	Eutocic	No	No	No	No	No	74	29	No	1	0	0	0	0
189	1	1	C-Section	No	No	No	No	No	72	43	No	1	0	0	0	0
190	0	0	Eutocic	No	No	No	No	No	70	43	Yes	2	0	0	0	0
191	0	0	C-Section	No	No	No	No	No	98	39	Yes	2	0	0	0	0
192	1	1	Eutocic	No	No	No	No	No	45	32	Yes	2	0	0	0	0
193	0	0	Eutocic	No	No	No	No	No	59	34	Yes	2	0	0	0	0
194	0	0	Instrumental	No	No	No	No	No	88	32	No	1	0	0	0	0
195	2	≥2	Eutocic	No	No	No	No	No	52	40	No	1	0	0	0	0
196	0	0	Eutocic	No	No	No	No	No	48	43	Yes	2	0	0	0	0
197	2	≥2	Eutocic	Yes	No	No	No	No	72	39	Yes	2	0	0	0	0
198	3	≥2	Eutocic	No	No	No	No	No	47	36	No	1	0	0	0	0
199	1	1	C-Section	No	No	No	No	No	70	42	No	1	0	0	0	0
200	0	0	Instrumental	No	No	No	No	No	57	34	No	1	0	0	0	0
201	1	1	Eutocic	No	No	No	No	No	51	39	Yes	2	0	0	0	0
202	0	0	Eutocic	No	No	No	No	No	56	32	Yes	2	0	0	0	0
203	0	0	C-Section	Yes	No	No	No	No	121	40	No	1	0	0	0	0
204	0	0	C-Section	No	No	No	No	No	99	36	No	1	0	0	0	0
205	1	1	Eutocic	No	No	No	No	No	83	37	No	1	0	0	0	0
206	1	1	Eutocic	No	No	No	No	No	51	40	Yes	2	0	0	0	0
207	0	0	C-Section	No	No	No	No	No	75	26	Yes	2	0	0	0	0
208	3	≥2	Eutocic	No	Yes	No	No	No	118	34	Yes	2	0	0	0	0
209	0	0	Eutocic	Yes	No	No	No	No	53	38	Yes	2	0	0	0	0
210	1	1	Instrumental	No	No	No	No	No	57	29	Yes	2	0	0	0	0
211	0	0	C-Section	No	No	No	No	No	73	37	Yes	2	0	0	0	0
212	0	0	C-Section	No	No	No	No	No	84	38	No	1	0	0	0	0
213	0	0	C-Section	No	No	No	No	No	51	36	Yes	2	0	0	0	0
214	2	≥2	Eutocic	No	No	No	No	No	53	37	No	1	0	0	0	0
215	0	0	Eutocic	No	No	No	No	No	53	18	No	1	0	0	0	0
216	0	0	Eutocic	No	No	No	No	No	45	33	Yes	2	0	0	0	0
217	0	0	C-Section	No	No	No	No	No	97	39	No	1	0	0	0	0
218	2	≥2	Eutocic	Yes	No	No	No	No	71	44	No	1	0	0	0	0
219	1	1	Instrumental	No	No	No	No	No	57	29	No	1	0	0	0	0
220	0	0	Eutocic	No	No	No	No	No	57	43	Yes	2	0	0	0	0
221	0	0	C-Section	Yes	Yes	Yes	No	No	144	41	Yes	2	0	1	0	1
222	0	0	Eutocic	No	No	No	No	No	56	33	No	1	0	0	0	0
223	0	0	Eutocic	No	No	No	No	No	72	37	Yes	2	0	0	0	0
224	2	≥2	Eutocic	No	No	No	No	No	50	38	Yes	2	0	0	0	0
225	0	0	Eutocic	No	No	No	No	No	61	37	Yes	2	0	0	0	0
226	0	0	Instrumental	No	No	No	No	No	99	38	Yes	2	0	0	0	0
227	2	≥2	Eutocic	Yes	No	No	No	No	49	38	Yes	2	0	0	0	0
228	0	0	Eutocic	Yes	No	No	No	No	93	36	No	1	0	0	0	0
229	0	0	Eutocic	No	No	No	No	No	81	20	No	1	0	0	0	0
230	1	1	Eutocic	Yes	No	No	No	No	62	36	No	1	0	0	0	0
231	0	0	C-Section	No	No	No	No	No	89	34	Yes	2	0	0	0	0
232	0	0	C-Section	No	No	No	No	No	75	41	Yes	2	0	0	0	0
233	0	0	Instrumental	No	No	No	No	No	99	38	Yes	2	0	0	0	0
234	3	≥2	Eutocic	Yes	No	No	No	No	55	39	Yes	2	0	0	0	0
235	0	0	Eutocic	No	No	No	No	No	74	35	Yes	2	0	0	0	0
236	0	0	C-Section	No	No	No	No	No	98	25	No	1	0	0	0	0
237	0	0	Instrumental	No	No	No	No	No	26	24	No	1	0	0	0	0
238	0	0	C-Section	Yes	No	No	No	No	80	43	Yes	2	0	0	0	0
239	0	0	C-Section	No	Yes	No	No	No	73	44	Yes	2	0	0	0	0
240	0	0	Instrumental	No	No	No	No	No	90	34	No	1	0	0	0	0
241	0	0	Eutocic	No	No	No	No	No	49	40	Yes	2	0	0	0	0
242	2	≥2	Eutocic	No	No	No	No	No	89	42	No	1	0	0	0	0
243	1	1	Eutocic	No	No	No	No	No	59	43	No	1	0	0	0	0
244	0	0	Eutocic	Yes	No	No	No	No	75	42	Yes	2	0	0	0	0
245	0	0	Instrumental	Yes	No	No	No	No	104	37	No	1	0	0	0	0
246	2	≥2	Eutocic	No	No	No	No	No	56	33	Yes	2	0	0	0	0
247	1	1	Eutocic	No	No	No	No	No	55	36	No	1	0	0	0	0
248	0	0	Eutocic	No	Yes	No	No	No	52	39	No	1	0	0	0	0
249	2	≥2	Eutocic	No	No	No	No	No	54	35	Yes	2	0	0	0	0
250	1	1	Eutocic	No	No	No	No	No	42	33	Yes	2	0	0	0	0
251	1	1	Eutocic	No	No	No	No	No	38	28	Yes	2	0	0	0	0
252	0	0	Eutocic	No	No	No	No	No	54	36	No	1	0	0	0	0
253	0	0	C-Section	No	No	No	No	Yes	93	42	No	1	1	0	0	1
254	0	0	Instrumental	No	No	No	No	No	49	40	No	1	0	0	0	0
255	0	0	Eutocic	No	No	No	No	No	28	35	Yes	2	0	0	0	0
256	0	0	C-Section	No	No	No	No	No	74	44	Yes	2	0	0	0	0
257	0	0	Eutocic	No	No	No	No	No	46	30	Yes	2	0	0	0	0
258	0	0	Eutocic	No	No	No	No	No	59	40	Yes	2	0	0	0	0
259	2	≥2	Eutocic	No	No	No	No	No	48	27	No	1	0	0	0	0
260	0	0	C-Section	Yes	No	No	No	No	74	40	Yes	2	0	0	0	0
261	0	0	Instrumental	No	No	No	No	No	74	33	No	1	0	0	0	0
262	0	0	C-Section	No	No	No	No	No	72	38	No	1	0	0	0	0
263	0	0	Eutocic	No	No	No	No	No	53	28	Yes	2	0	0	0	0
264	0	0	C-Section	No	No	No	Yes	No	260	39	No	1	0	1	1	1
265	0	0	Instrumental	Yes	No	No	No	No	54	40	No	1	0	0	0	0
266	0	0	Instrumental	No	No	No	No	Yes	105	34	Yes	2	1	0	0	1
267	0	0	Eutocic	No	No	No	No	No	62	21	No	1	0	0	0	0
268	2	≥2	Eutocic	No	No	No	No	No	56	38	Yes	2	0	0	0	0
269	0	0	C-Section	No	Yes	No	Yes	No	204	43	Yes	2	0	1	1	1
270	0	0	C-Section	No	No	No	No	No	118	38	No	1	0	0	0	0
271	0	0	Eutocic	No	No	No	No	No	73	36	No	1	0	0	0	0
272	0	0	Instrumental	No	No	No	No	No	112	33	No	1	0	0	0	0
273	0	0	C-Section	No	No	No	No	No	96	37	Yes	2	0	0	0	0
274	0	0	C-Section	No	No	No	No	No	75	39	No	1	0	0	0	0
275	0	0	C-Section	Yes	No	No	No	No	74	36	No	1	0	0	0	0
276	0	0	Instrumental	No	No	No	No	No	51	34	Yes	2	0	0	0	0
277	1	1	Instrumental	No	No	No	No	No	75	30	Yes	2	0	0	0	0
278	0	0	Eutocic	No	No	No	No	No	52	36	No	1	0	0	0	0
279	1	1	Eutocic	No	No	No	No	No	68	33	Yes	2	0	0	0	0
280	0	0	Eutocic	No	No	No	No	No	54	42	Yes	2	0	0	0	0
281	0	0	Eutocic	No	No	No	No	No	39	40	No	1	0	0	0	0
282	0	0	Eutocic	Yes	No	No	No	No	120	35	Yes	2	0	0	0	0
283	1	1	Instrumental	No	No	No	No	No	49	32	No	1	0	0	0	0
284	1	1	Eutocic	No	Yes	No	No	No	75	33	Yes	2	0	0	0	0
285	2	≥2	Eutocic	No	No	No	No	No	54	32	No	1	0	0	0	0
286	0	0	Eutocic	No	No	No	No	No	71	32	No	1	0	0	0	0
287	1	1	Eutocic	No	No	No	No	No	59	36	No	1	0	0	0	0
288	2	≥2	Eutocic	No	No	No	No	No	50	37	Yes	2	0	0	0	0
289	0	0	C-Section	No	No	No	No	No	52	36	No	1	0	0	0	0
290	0	0	C-Section	No	No	No	No	No	49	41	Yes	2	0	0	0	0
291	1	1	Eutocic	No	No	No	No	No	96	38	No	1	0	0	0	0
292	0	0	C-Section	No	No	No	No	No	97	41	Yes	2	0	0	0	0
293	0	0	Eutocic	No	No	No	No	No	60	37	No	1	0	0	0	0
294	1	1	Eutocic	No	No	No	No	No	60	30	Yes	2	0	0	0	0
295	0	0	Eutocic	No	No	No	No	No	49	41	No	1	0	0	0	0
296	1	1	C-Section	No	No	No	No	No	52	24	No	1	0	0	0	0
297	0	0	C-Section	No	No	No	No	No	75	26	No	1	0	0	0	0
298	2	≥2	Eutocic	No	No	No	No	No	55	36	No	1	0	0	0	0
299	1	1	Eutocic	No	No	No	No	No	82	38	Yes	2	0	0	0	0
300	1	1	Eutocic	No	No	No	No	No	33	33	Yes	2	0	0	0	0
301	0	0	Eutocic	No	No	No	No	No	43	36	No	1	0	0	0	0
302	1	1	Eutocic	No	No	No	No	No	48	36	Yes	2	0	0	0	0
303	2	≥2	Eutocic	No	No	No	No	No	39	36	No	1	0	0	0	0
304	0	0	C-Section	No	No	No	No	No	98	41	No	1	0	0	0	0
305	0	0	C-Section	No	No	No	No	No	101	38	No	1	0	0	0	0
306	2	≥2	C-Section	No	No	No	No	No	68	31	No	1	0	0	0	0
307	0	0	Eutocic	No	No	No	No	No	55	41	No	1	0	0	0	0
308	0	0	Eutocic	No	No	No	No	No	96	39	No	1	0	0	0	0
309	0	0	C-Section	No	No	No	No	No	75	38	No	1	0	0	0	0
310	0	0	C-Section	No	Yes	No	No	No	70	43	Yes	2	0	0	0	0
311	0	0	Eutocic	No	No	No	No	No	81	22	Yes	2	0	0	0	0
312	1	1	C-Section	No	No	No	No	No	69	37	Yes	2	0	0	0	0
313	0	0	C-Section	No	No	No	No	No	97	36	Yes	2	0	0	0	0
314	0	0	C-Section	No	No	No	No	No	267	31	No	1	0	0	1	1
315	7	≥2	Eutocic	Yes	Yes	Yes	No	Yes	101	40	Yes	2	1	1	0	1
316	1	1	Eutocic	No	No	No	No	No	49	38	Yes	2	0	0	0	0
317	2	≥2	Eutocic	No	No	No	No	No	49	39	No	1	0	0	0	0
318	0	0	C-Section	No	No	No	No	No	98	40	Yes	2	0	0	0	0
319	1	1	Eutocic	No	No	No	No	No	45	40	No	1	0	0	0	0
320	1	1	Eutocic	No	No	No	No	No	76	34	Yes	2	0	0	0	0
321	0	0	C-Section	Yes	No	No	No	No	99	29	Yes	2	0	0	0	0
322	3	≥2	Eutocic	No	No	No	No	No	55	37	No	1	0	0	0	0
323	0	0	Eutocic	No	No	No	No	No	74	22	Yes	2	0	0	0	0
324	1	1	Eutocic	No	No	No	No	No	56	37	Yes	2	0	0	0	0
325	0	0	Eutocic	No	No	No	No	No	52	37	Yes	2	0	0	0	0
326	0	0	Instrumental	No	No	No	No	No	84	31	No	1	0	0	0	0
327	0	0	Eutocic	No	No	No	No	No	81	31	Yes	2	0	0	0	0
328	0	0	C-Section	No	No	No	No	No	77	41	Yes	2	0	0	0	0
329	2	≥2	Eutocic	No	No	No	No	No	55	35	No	1	0	0	0	0
330	0	0	C-Section	No	No	No	No	No	49	39	Yes	2	0	0	0	0
331	4	≥2	Eutocic	No	No	No	No	No	75	42	Yes	2	0	0	0	0
332	2	≥2	Eutocic	No	No	No	No	No	61	43	Yes	2	0	0	0	0
333	1	1	Eutocic	No	No	No	No	No	59	33	Yes	2	0	0	0	0
334	0	0	Eutocic	No	No	No	No	No	60	36	Yes	2	0	0	0	0
335	0	0	C-Section	No	No	No	No	No	73	33	No	1	0	0	0	0
336	0	0	Instrumental	No	No	No	No	No	68	36	Yes	2	0	0	0	0
337	0	0	Eutocic	No	No	No	No	No	48	18	Yes	2	0	0	0	0
338	1	1	Eutocic	No	No	No	No	No	54	45	No	1	0	0	0	0
339	0	0	C-Section	Yes	Yes	No	No	No	75	39	No	1	0	0	0	0
340	1	1	Eutocic	Yes	No	No	No	No	65	34	No	1	0	0	0	0
341	2	≥2	Eutocic	Yes	No	No	No	No	60	35	Yes	2	0	0	0	0
342	2	≥2	Instrumental	No	No	No	No	No	48	40	No	1	0	0	0	0
343	0	0	C-Section	No	No	No	No	No	75	34	Yes	2	0	0	0	0
344	1	1	Eutocic	Yes	No	No	No	No	49	37	Yes	2	0	0	0	0
345	0	0	Eutocic	No	No	No	No	No	58	34	Yes	2	0	0	0	0
346	0	0	Instrumental	No	No	No	No	No	97	36	No	1	0	0	0	0
347	1	1	Eutocic	No	No	No	No	No	52	29	No	1	0	0	0	0
348	1	1	Eutocic	No	No	No	No	No	41	41	Yes	2	0	0	0	0
349	0	0	Eutocic	No	No	No	No	No	58	30	No	1	0	0	0	0
350	2	≥2	Eutocic	No	No	No	No	No	60	28	Yes	2	0	0	0	0
351	4	≥2	C-Section	No	No	No	No	No	72	44	Yes	2	0	0	0	0
352	0	0	C-Section	No	No	No	No	No	63	37	No	1	0	0	0	0
353	0	0	Eutocic	No	No	No	No	No	50	27	No	1	0	0	0	0
354	0	0	C-Section	No	No	No	No	Yes	193	44	No	1	1	0	1	1
355	1	1	Eutocic	No	No	No	No	No	59	37	No	1	0	0	0	0
356	0	0	Eutocic	No	No	No	No	No	50	38	Yes	2	0	0	0	0
357	3	≥2	Eutocic	No	No	No	No	No	49	29	No	1	0	0	0	0
358	3	≥2	Eutocic	No	No	No	No	No	72	40	Yes	2	0	0	0	0
359	1	1	Instrumental	No	No	No	No	No	74	33	No	1	0	0	0	0
360	0	0	Eutocic	No	No	No	No	No	50	25	Yes	2	0	0	0	0
361	2	≥2	Eutocic	No	No	No	No	No	43	36	Yes	2	0	0	0	0
362	1	1	C-Section	No	No	No	No	No	65	39	No	1	0	0	0	0
363	0	0	C-Section	No	Yes	No	No	No	60	42	Yes	2	0	0	0	0
364	2	≥2	Eutocic	No	No	No	No	No	44	30	Yes	2	0	0	0	0
365	1	1	Eutocic	No	No	No	No	No	56	32	No	1	0	0	0	0
366	0	0	Eutocic	No	No	No	No	No	51	31	No	1	0	0	0	0
367	1	1	Eutocic	No	No	No	No	No	58	34	No	1	0	0	0	0
368	0	0	C-Section	No	Yes	No	No	No	128	31	No	1	0	0	0	0
369	0	0	Eutocic	No	No	No	No	No	75	33	No	1	0	0	0	0
370	0	0	C-Section	No	No	No	No	No	78	37	No	1	0	0	0	0
371	1	1	Eutocic	No	No	No	No	No	58	28	Yes	2	0	0	0	0
372	1	1	Instrumental	No	No	No	No	No	51	33	No	1	0	0	0	0
373	1	1	Eutocic	No	No	No	No	No	60	41	No	1	0	0	0	0
374	2	≥2	Eutocic	Yes	No	No	No	No	50	38	No	1	0	0	0	0
375	0	0	C-Section	No	No	No	No	No	50	34	No	1	0	0	0	0
376	2	≥2	Eutocic	No	No	No	Yes	No	100	37	Yes	2	0	1	0	1
377	2	≥2	Eutocic	No	No	No	No	No	40	29	No	1	0	0	0	0
378	0	0	Eutocic	No	No	No	No	No	51	33	Yes	2	0	0	0	0
379	0	0	Eutocic	No	No	No	No	No	48	34	Yes	2	0	0	0	0
380	2	≥2	Eutocic	No	No	No	No	No	99	40	No	1	0	0	0	0
381	0	0	Eutocic	No	No	No	No	No	65	31	Yes	2	0	0	0	0
382	0	0	C-Section	No	Yes	No	No	No	71	37	Yes	2	0	0	0	0
383	0	0	Eutocic	No	No	No	No	No	64	25	Yes	2	0	0	0	0
384	1	1	Eutocic	No	No	No	No	No	48	33	Yes	2	0	0	0	0
385	1	1	Eutocic	No	No	No	No	No	59	36	No	1	0	0	0	0
386	1	1	Eutocic	No	Yes	No	No	No	98	24	No	1	0	0	0	0
387	1	1	Eutocic	No	No	No	No	No	52	37	Yes	2	0	0	0	0
388	2	≥2	Eutocic	No	No	No	No	No	55	35	Yes	2	0	0	0	0
389	1	1	Eutocic	No	No	No	No	No	49	36	No	1	0	0	0	0
390	0	0	Eutocic	Yes	No	No	No	No	58	37	Yes	2	0	0	0	0
391	0	0	C-Section	No	Yes	No	No	No	96	40	No	1	0	0	0	0
392	1	1	Eutocic	Yes	No	No	No	No	50	40	Yes	2	0	0	0	0
393	0	0	C-Section	No	No	No	No	No	104	35	No	1	0	0	0	0
394	0	0	Instrumental	No	No	No	No	No	51	37	Yes	2	0	0	0	0
395	1	1	Eutocic	No	No	No	No	No	49	33	No	1	0	0	0	0
396	1	1	Eutocic	Yes	No	No	No	No	53	35	Yes	2	0	0	0	0
397	0	0	Eutocic	No	No	No	No	No	56	40	No	1	0	0	0	0
398	0	0	Eutocic	No	No	No	No	No	69	33	Yes	2	0	0	0	0
399	0	0	Instrumental	No	No	No	No	No	95	31	Yes	2	0	0	0	0
400	0	0	C-Section	No	No	No	No	No	84	36	No	1	0	0	0	0
401	0	0	C-Section	No	No	No	No	No	75	33	No	1	0	0	0	0
402	2	≥2	Eutocic	No	No	No	No	No	49	34	No	1	0	0	0	0
403	0	0	Eutocic	No	No	No	No	No	79	33	No	1	0	0	0	0
404	1	1	Eutocic	Yes	No	No	No	No	52	35	No	1	0	0	0	0
405	0	0	Eutocic	No	No	No	No	No	75	35	Yes	2	0	0	0	0
406	0	0	Eutocic	No	No	No	No	No	75	38	Yes	2	0	0	0	0
407	0	0	Eutocic	No	No	No	No	No	56	28	Yes	2	0	0	0	0
408	0	0	Eutocic	No	No	No	No	No	66	31	Yes	2	0	0	0	0
409	0	0	Eutocic	No	No	No	No	No	59	26	Yes	2	0	0	0	0
410	0	0	C-Section	No	No	No	No	No	123	29	No	1	0	0	0	0
411	1	1	C-Section	No	No	No	No	No	102	42	No	1	0	0	0	0
412	0	0	Instrumental	Yes	No	No	No	No	77	31	No	1	0	0	0	0
413	1	1	Eutocic	No	No	No	No	No	56	27	No	1	0	0	0	0
414	0	0	C-Section	No	Yes	No	No	No	182	42	Yes	2	0	0	1	1
415	1	1	Eutocic	No	No	No	No	No	72	27	Yes	2	0	0	0	0
416	0	0	C-Section	Yes	Yes	No	Yes	Yes	116	51	No	1	1	1	0	1
417	0	0	Eutocic	No	No	No	No	No	68	40	No	1	0	0	0	0
418	0	0	Eutocic	No	No	No	No	No	67	31	Yes	2	0	0	0	0
419	1	1	C-Section	No	No	No	No	No	76	42	Yes	2	0	0	0	0
420	1	1	Eutocic	No	No	No	No	No	51	37	No	1	0	0	0	0
421	0	0	Eutocic	No	No	No	No	Yes	58	26	No	1	1	0	0	1
422	0	0	Eutocic	No	No	No	No	No	46	39	No	1	0	0	0	0
423	1	1	Eutocic	No	No	No	No	No	42	39	Yes	2	0	0	0	0
424	0	0	C-Section	No	No	No	No	No	73	33	No	1	0	0	0	0
425	0	0	C-Section	Yes	No	No	No	No	86	38	Yes	2	0	0	0	0
426	0	0	C-Section	Yes	No	No	No	No	102	25	No	1	0	0	0	0
427	0	0	Instrumental	No	No	No	No	No	73	34	Yes	2	0	0	0	0
428	1	1	Eutocic	No	No	No	No	No	74	24	Yes	2	0	0	0	0
429	1	1	Eutocic	No	No	No	No	No	56	27	Yes	2	0	0	0	0
430	0	0	Eutocic	No	No	No	No	No	49	42	Yes	2	0	0	0	0
431	0	0	Instrumental	No	No	No	No	No	80	37	No	1	0	0	0	0
432	0	0	Eutocic	No	No	No	No	No	57	32	No	1	0	0	0	0
433	1	1	Eutocic	No	No	No	No	No	55	43	Yes	2	0	0	0	0
434	1	1	Eutocic	No	No	No	No	No	68	29	Yes	2	0	0	0	0
435	0	0	Instrumental	No	No	No	No	No	123	34	No	1	0	0	0	0
436	1	1	Eutocic	No	No	No	No	No	48	37	No	1	0	0	0	0
437	3	≥2	Eutocic	No	No	No	No	No	55	33	No	1	0	0	0	0
438	0	0	Eutocic	No	No	No	No	No	55	38	No	1	0	0	0	0
439	0	0	Eutocic	No	No	No	No	No	85	31	No	1	0	0	0	0
440	0	0	C-Section	Yes	No	No	No	No	77	38	No	1	0	0	0	0
441	0	0	C-Section	No	No	No	Yes	No	84	30	No	1	0	1	0	1
442	4	≥2	Eutocic	No	No	No	No	No	52	38	No	1	0	0	0	0
443	2	≥2	Eutocic	No	No	No	No	No	47	32	No	1	0	0	0	0
444	1	1	Eutocic	No	No	No	No	No	98	37	Yes	2	0	0	0	0
445	0	0	Eutocic	Yes	No	No	No	No	56	38	No	1	0	0	0	0
446	1	1	Eutocic	No	No	No	No	No	70	36	Yes	2	0	0	0	0
447	1	1	Eutocic	No	No	No	No	No	43	28	Yes	2	0	0	0	0
448	0	0	C-Section	No	No	No	No	No	97	37	Yes	2	0	0	0	0
449	0	0	Eutocic	No	No	No	No	No	57	29	Yes	2	0	0	0	0
450	0	0	Eutocic	No	No	No	No	No	57	23	No	1	0	0	0	0
451	0	0	C-Section	No	No	No	No	No	51	43	Yes	2	0	0	0	0
452	0	0	Instrumental	No	No	No	No	No	49	26	Yes	2	0	0	0	0
453	0	0	C-Section	No	No	No	No	No	138	45	No	1	0	0	0	0
454	0	0	C-Section	No	No	No	No	No	75	37	Yes	2	0	0	0	0
455	0	0	Eutocic	No	No	No	No	No	74	23	Yes	2	0	0	0	0
456	0	0	Instrumental	No	No	No	No	No	82	34	No	1	0	0	0	0
457	0	0	Eutocic	No	No	No	No	No	60	33	Yes	2	0	0	0	0
458	3	≥2	C-Section	No	No	No	No	No	48	37	No	1	0	0	0	0
459	1	1	C-Section	No	No	No	No	No	98	33	Yes	2	0	0	0	0
460	1	1	Eutocic	Yes	No	No	No	No	36	31	No	1	0	0	0	0
461	0	0	Eutocic	No	No	No	No	No	52	31	No	1	0	0	0	0
462	1	1	Eutocic	No	No	No	No	No	36	39	No	1	0	0	0	0
463	2	≥2	Eutocic	Yes	No	No	No	No	42	36	Yes	2	0	0	0	0
464	0	0	C-Section	No	No	No	No	No	98	42	Yes	2	0	0	0	0
465	0	0	C-Section	No	No	No	No	No	127	41	No	1	0	0	0	0
466	0	0	Eutocic	No	No	No	No	No	52	43	Yes	2	0	0	0	0
467	1	1	Eutocic	No	No	No	No	No	59	38	Yes	2	0	0	0	0
468	1	1	Eutocic	No	No	No	No	No	48	41	Yes	2	0	0	0	0
469	0	0	Instrumental	No	No	No	No	No	70	42	No	1	0	0	0	0
470	1	1	Eutocic	No	No	No	No	No	80	48	No	1	0	0	0	0
471	2	≥2	Eutocic	No	No	No	No	No	50	25	No	1	0	0	0	0
472	0	0	Instrumental	No	No	No	No	No	44	26	No	1	0	0	0	0
473	0	0	Eutocic	No	No	No	No	No	82	44	Yes	2	0	0	0	0
474	0	0	C-Section	No	No	No	No	No	74	36	Yes	2	0	0	0	0
475	0	0	Eutocic	No	No	No	No	No	94	37	No	1	0	0	0	0
476	2	≥2	C-Section	No	No	No	No	No	61	34	No	1	0	0	0	0
477	0	0	Eutocic	No	No	No	No	No	53	39	Yes	2	0	0	0	0
478	2	≥2	Eutocic	No	No	No	No	No	48	40	No	1	0	0	0	0
479	0	0	Eutocic	No	No	No	No	No	39	44	No	1	0	0	0	0
480	0	0	C-Section	Yes	No	No	No	No	74	33	No	1	0	0	0	0
481	0	0	C-Section	No	No	No	No	No	146	31	No	1	0	0	0	0
482	1	1	Eutocic	No	Yes	No	No	No	56	40	Yes	2	0	0	0	0
483	0	0	Eutocic	No	No	No	No	No	73	29	No	1	0	0	0	0
484	0	0	C-Section	No	No	No	No	No	83	26	Yes	2	0	0	0	0
485	0	0	Eutocic	No	No	No	No	No	53	24	Yes	2	0	0	0	0
486	0	0	Eutocic	No	No	No	No	No	65	39	No	1	0	0	0	0
487	3	≥2	C-Section	No	No	No	No	No	98	33	Yes	2	0	0	0	0
488	0	0	C-Section	No	No	No	No	No	84	37	No	1	0	0	0	0
489	0	0	Eutocic	Yes	No	No	No	No	46	35	No	1	0	0	0	0
490	1	1	Instrumental	No	No	No	No	No	51	39	Yes	2	0	0	0	0
491	0	0	Eutocic	No	No	No	No	No	70	25	No	1	0	0	0	0
492	1	1	Eutocic	No	No	No	No	No	44	33	Yes	2	0	0	0	0
493	1	1	Eutocic	No	No	No	No	No	98	37	Yes	2	0	0	0	0
494	1	1	Eutocic	No	No	No	No	No	35	35	Yes	2	0	0	0	0
495	2	≥2	Eutocic	No	No	No	No	No	50	31	No	1	0	0	0	0
496	0	0	Eutocic	No	No	No	No	No	51	39	No	1	0	0	0	0
497	0	0	Instrumental	No	No	No	No	No	65	36	Yes	2	0	0	0	0
498	0	0	C-Section	No	No	No	No	No	63	39	No	1	0	0	0	0
499	0	0	Eutocic	Yes	Yes	No	No	No	55	40	No	1	0	0	0	0
500	1	1	Eutocic	No	No	No	No	No	74	26	No	1	0	0	0	0
501	2	≥2	Eutocic	Yes	No	No	No	No	56	40	Yes	2	0	0	0	0
502	1	1	Eutocic	No	Yes	No	No	No	233	42	Yes	2	0	0	1	1
503	0	0	Eutocic	No	No	No	No	No	43	34	No	1	0	0	0	0
504	0	0	Eutocic	No	No	No	No	No	69	44	No	1	0	0	0	0
505	0	0	C-Section	No	No	No	No	No	74	42	No	1	0	0	0	0
506	1	1	Eutocic	No	No	No	No	No	68	28	No	1	0	0	0	0
507	1	1	Eutocic	No	No	No	No	No	52	35	No	1	0	0	0	0
508	0	0	Instrumental	No	No	No	No	No	68	41	Yes	2	0	0	0	0
509	0	0	C-Section	No	No	No	No	No	76	26	No	1	0	0	0	0
510	0	0	C-Section	No	No	No	No	No	52	30	Yes	2	0	0	0	0
511	0	0	C-Section	No	No	No	No	No	74	44	No	1	0	0	0	0
512	0	0	Eutocic	No	No	No	No	No	52	37	Yes	2	0	0	0	0
513	0	0	C-Section	No	Yes	No	No	No	114	39	Yes	2	0	0	0	0
514	2	≥2	Eutocic	No	No	No	No	No	75	34	No	1	0	0	0	0
515	0	0	Eutocic	No	No	No	No	No	75	36	Yes	2	0	0	0	0
516	2	≥2	Eutocic	No	No	No	No	No	59	38	Yes	2	0	0	0	0
517	0	0	Instrumental	No	No	No	No	No	58	41	No	1	0	0	0	0
518	1	1	Eutocic	No	No	No	No	No	51	38	Yes	2	0	0	0	0
519	0	0	Eutocic	No	No	No	No	No	57	36	No	1	0	0	0	0
520	1	1	Eutocic	No	No	No	No	No	53	37	No	1	0	0	0	0
521	0	0	Eutocic	No	No	No	No	No	60	38	Yes	2	0	0	0	0
522	1	1	Eutocic	Yes	No	No	No	No	73	39	Yes	2	0	0	0	0
523	0	0	Instrumental	Yes	No	No	No	No	75	38	No	1	0	0	0	0
524	0	0	Eutocic	No	No	No	No	No	55	30	Yes	2	0	0	0	0
525	0	0	Instrumental	No	No	No	No	No	74	31	No	1	0	0	0	0
526	0	0	C-Section	No	No	No	No	No	100	33	Yes	2	0	0	0	0
527	0	0	C-Section	No	No	No	No	No	81	26	Yes	2	0	0	0	0
528	1	1	Eutocic	No	No	No	No	No	75	30	No	1	0	0	0	0
529	0	0	Eutocic	No	No	No	No	No	57	21	No	1	0	0	0	0
530	0	0	Eutocic	Yes	No	No	No	No	73	30	Yes	2	0	0	0	0
531	0	0	Eutocic	Yes	No	No	No	No	75	40	Yes	2	0	0	0	0
532	0	0	Instrumental	Yes	No	No	No	No	72	32	Yes	2	0	0	0	0
533	0	0	Eutocic	No	No	No	No	No	49	28	Yes	2	0	0	0	0
534	0	0	C-Section	No	No	No	No	No	93	42	No	1	0	0	0	0
535	0	0	C-Section	No	No	No	No	No	74	35	No	1	0	0	0	0
536	0	0	Instrumental	No	No	No	No	No	56	20	No	1	0	0	0	0
537	1	1	Eutocic	Yes	No	No	No	No	51	36	Yes	2	0	0	0	0
538	0	0	Instrumental	Yes	No	No	No	No	59	26	No	1	0	0	0	0
539	0	0	Eutocic	No	No	No	No	No	53	18	No	1	0	0	0	0
540	1	1	Eutocic	No	No	No	No	No	48	38	Yes	2	0	0	0	0
541	1	1	Eutocic	Yes	No	No	No	No	51	39	No	1	0	0	0	0
542	1	1	Eutocic	No	No	No	No	No	47	33	No	1	0	0	0	0
543	0	0	C-Section	No	No	No	No	No	100	22	No	1	0	0	0	0
544	1	1	Eutocic	No	No	No	No	No	74	34	No	1	0	0	0	0
545	0	0	Eutocic	No	No	No	No	No	54	23	No	1	0	0	0	0
546	1	1	Eutocic	No	No	No	No	No	53	38	No	1	0	0	0	0
547	0	0	Eutocic	No	No	No	No	No	90	35	Yes	2	0	0	0	0
548	0	0	C-Section	Yes	No	No	No	No	72	36	No	1	0	0	0	0
549	0	0	Eutocic	No	No	No	No	No	60	33	Yes	2	0	0	0	0
550	1	1	Eutocic	No	No	No	No	No	47	45	Yes	2	0	0	0	0
551	0	0	Eutocic	No	No	No	No	No	51	30	No	1	0	0	0	0
552	1	1	C-Section	No	No	No	No	No	75	37	Yes	2	0	0	0	0
553	2	≥2	Eutocic	No	No	No	No	No	49	38	Yes	2	0	0	0	0
554	0	0	C-Section	No	No	No	No	No	76	38	No	1	0	0	0	0
555	1	1	Eutocic	No	No	No	No	No	54	34	Yes	2	0	0	0	0
556	0	0	Eutocic	Yes	No	No	No	No	52	46	Yes	2	0	0	0	0
557	0	0	C-Section	No	No	No	No	No	50	30	No	1	0	0	0	0
558	2	≥2	Eutocic	No	No	No	No	No	45	31	Yes	2	0	0	0	0
559	0	0	Eutocic	No	No	No	No	No	64	33	Yes	2	0	0	0	0
560	0	0	C-Section	Yes	No	No	No	No	78	38	No	1	0	0	0	0
561	2	≥2	Eutocic	Yes	No	No	No	No	51	32	No	1	0	0	0	0
562	2	≥2	Eutocic	No	No	No	No	No	44	36	No	1	0	0	0	0
563	0	0	C-Section	No	No	No	No	No	66	25	No	1	0	0	0	0
564	1	1	Eutocic	Yes	No	No	No	No	52	42	No	1	0	0	0	0
565	0	0	C-Section	Yes	No	No	No	No	196	29	Yes	2	0	0	1	1
566	1	1	Eutocic	No	No	No	No	No	49	41	No	1	0	0	0	0
567	0	0	Eutocic	No	No	No	No	No	65	34	Yes	2	0	0	0	0
568	0	0	Eutocic	No	No	No	No	No	51	37	Yes	2	0	0	0	0
569	2	≥2	Eutocic	No	No	No	No	No	44	36	Yes	2	0	0	0	0
570	0	0	Instrumental	No	Yes	No	No	No	115	42	Yes	2	0	0	0	0
571	2	≥2	Eutocic	No	No	No	No	No	39	31	Yes	2	0	0	0	0
572	1	1	Eutocic	Yes	No	No	No	No	71	41	Yes	2	0	0	0	0
573	0	0	Eutocic	No	No	No	No	No	47	24	Yes	2	0	0	0	0
574	1	1	Eutocic	Yes	No	No	No	No	50	34	No	1	0	0	0	0
575	1	1	Eutocic	No	No	No	No	No	66	42	Yes	2	0	0	0	0
576	0	0	Eutocic	No	No	No	No	No	74	40	Yes	2	0	0	0	0
577	0	0	C-Section	No	No	No	No	No	99	34	Yes	2	0	0	0	0
578	0	0	Instrumental	No	No	No	No	No	51	37	Yes	2	0	0	0	0
579	0	0	Instrumental	No	No	No	No	No	71	37	Yes	2	0	0	0	0
580	2	≥2	Eutocic	No	No	No	No	No	49	29	Yes	2	0	0	0	0
581	1	1	Eutocic	No	No	No	No	No	48	33	No	1	0	0	0	0
582	1	1	Instrumental	No	No	No	No	No	48	30	No	1	0	0	0	0
583	0	0	Instrumental	Yes	No	No	No	No	51	42	No	1	0	0	0	0
584	0	0	Eutocic	No	No	No	No	No	48	39	No	1	0	0	0	0
585	0	0	C-Section	No	No	No	No	No	64	32	No	1	0	0	0	0
586	0	0	Instrumental	No	No	No	No	No	49	36	Yes	2	0	0	0	0
587	1	1	Eutocic	No	No	No	No	No	72	37	Yes	2	0	0	0	0
588	0	0	Eutocic	No	No	No	No	No	48	35	Yes	2	0	0	0	0
589	1	1	Eutocic	No	No	No	No	No	85	38	No	1	0	0	0	0
590	0	0	C-Section	No	Yes	No	Yes	No	1175	41	No	1	0	1	1	1
591	1	1	Eutocic	No	No	No	No	No	51	37	Yes	2	0	0	0	0
592	0	0	Eutocic	No	No	No	No	No	48	24	No	1	0	0	0	0
593	0	0	Eutocic	No	No	No	No	No	58	33	Yes	2	0	0	0	0
594	1	1	Eutocic	No	No	No	No	No	45	42	No	1	0	0	0	0
595	5	≥2	Eutocic	Yes	No	No	No	No	55	25	No	1	0	0	0	0
596	0	0	C-Section	No	No	No	No	No	75	38	No	1	0	0	0	0
597	0	0	Eutocic	No	No	No	No	No	57	38	No	1	0	0	0	0
598	0	0	Instrumental	No	No	No	No	No	87	35	No	1	0	0	0	0
599	1	1	Eutocic	No	No	No	No	No	42	35	Yes	2	0	0	0	0
600	1	1	Eutocic	No	No	No	No	No	50	32	Yes	2	0	0	0	0
601	0	0	Eutocic	No	No	No	No	No	51	38	Yes	2	0	0	0	0
602	1	1	Eutocic	No	No	No	No	No	54	33	No	1	0	0	0	0
603	0	0	Eutocic	No	No	No	No	No	74	36	No	1	0	0	0	0
604	0	0	C-Section	No	No	No	No	No	75	27	No	1	0	0	0	0
605	1	1	Eutocic	No	No	No	No	No	58	34	Yes	2	0	0	0	0
606	0	0	Eutocic	No	No	No	No	No	96	28	No	1	0	0	0	0
607	1	1	Eutocic	No	No	No	No	No	63	29	Yes	2	0	0	0	0
608	0	0	Eutocic	No	No	No	No	Yes	81	33	Yes	2	1	0	0	1
609	2	≥2	Eutocic	No	No	No	No	No	54	43	Yes	2	0	0	0	0
610	0	0	Eutocic	No	No	No	No	No	49	39	Yes	2	0	0	0	0
611	0	0	Eutocic	No	No	No	No	No	48	32	Yes	2	0	0	0	0
612	0	0	Eutocic	No	No	No	No	No	58	23	Yes	2	0	0	0	0
613	0	0	C-Section	Yes	No	No	No	No	62	35	Yes	2	0	0	0	0
614	1	1	Eutocic	No	No	No	No	No	52	38	Yes	2	0	0	0	0
615	1	1	Eutocic	No	No	No	No	No	57	28	Yes	2	0	0	0	0
616	1	1	Eutocic	No	No	No	No	No	45	26	Yes	2	0	0	0	0
617	0	0	Eutocic	Yes	No	No	No	No	117	37	No	1	0	0	0	0
618	0	0	Eutocic	No	No	No	No	No	74	37	Yes	2	0	0	0	0
619	1	1	Eutocic	No	No	No	No	No	64	24	Yes	2	0	0	0	0
620	0	0	C-Section	Yes	No	No	No	No	49	41	No	1	0	0	0	0
621	0	0	Instrumental	No	No	No	No	No	53	36	Yes	2	0	0	0	0
622	0	0	Eutocic	No	No	No	No	No	58	27	No	1	0	0	0	0
623	0	0	C-Section	No	No	No	Yes	No	96	27	No	1	0	1	0	1
624	2	≥2	Eutocic	No	No	No	No	No	49	29	Yes	2	0	0	0	0
625	0	0	Instrumental	No	No	No	No	No	96	32	Yes	2	0	0	0	0
626	2	≥2	Eutocic	No	No	No	No	No	57	25	Yes	2	0	0	0	0
627	1	1	Eutocic	No	No	No	No	No	87	38	No	1	0	0	0	0
628	0	0	C-Section	No	No	No	No	No	98	33	Yes	2	0	0	0	0
629	0	0	C-Section	No	No	No	No	No	76	36	Yes	2	0	0	0	0
630	2	≥2	Eutocic	No	No	No	No	No	47	38	Yes	2	0	0	0	0
631	2	≥2	Eutocic	No	No	No	No	No	50	32	Yes	2	0	0	0	0
632	0	0	C-Section	Yes	No	No	No	No	97	46	No	1	0	0	0	0
633	1	1	Eutocic	No	No	No	Yes	Yes	142	26	Yes	2	1	1	0	1
634	1	1	Eutocic	No	No	No	No	No	56	36	No	1	0	0	0	0
635	4	≥2	Eutocic	No	No	No	No	No	52	35	Yes	2	0	0	0	0
636	1	1	Eutocic	No	No	No	No	No	50	31	Yes	2	0	0	0	0
637	0	0	C-Section	No	No	No	No	No	93	35	No	1	0	0	0	0
638	0	0	Eutocic	No	No	No	No	No	126	36	Yes	2	0	0	0	0
639	0	0	Instrumental	No	No	No	No	No	73	38	Yes	2	0	0	0	0
640	0	0	Eutocic	No	No	No	No	No	67	39	No	1	0	0	0	0
641	0	0	Eutocic	No	No	No	No	No	59	35	Yes	2	0	0	0	0
642	0	0	C-Section	No	No	No	No	No	76	39	No	1	0	0	0	0
643	2	≥2	Eutocic	No	No	No	No	No	53	36	No	1	0	0	0	0
644	0	0	Eutocic	No	No	No	No	No	55	33	No	1	0	0	0	0
645	0	0	C-Section	No	No	No	No	No	75	36	Yes	2	0	0	0	0
646	0	0	Eutocic	No	No	No	No	No	59	30	No	1	0	0	0	0
647	1	1	Eutocic	No	No	No	No	No	52	35	Yes	2	0	0	0	0
648	0	0	Instrumental	No	No	No	No	No	61	31	No	1	0	0	0	0
649	4	≥2	Eutocic	Yes	No	No	No	No	43	32	No	1	0	0	0	0
650	1	1	Eutocic	No	No	No	No	No	91	30	No	1	0	0	0	0
651	1	1	Eutocic	No	No	No	No	No	48	41	Yes	2	0	0	0	0
652	2	≥2	Eutocic	No	No	No	No	No	74	35	No	1	0	0	0	0
653	0	0	Eutocic	No	No	No	No	No	74	38	Yes	2	0	0	0	0
654	0	0	C-Section	No	Yes	No	Yes	No	119	31	Yes	2	0	1	0	1
655	0	0	Instrumental	No	No	No	No	No	83	36	No	1	0	0	0	0
656	0	0	Eutocic	No	No	No	No	No	72	35	Yes	2	0	0	0	0
657	0	0	C-Section	No	No	No	No	No	121	35	Yes	2	0	0	0	0
658	0	0	Eutocic	No	No	No	No	No	54	36	No	1	0	0	0	0
659	1	1	Eutocic	No	No	No	No	No	33	39	Yes	2	0	0	0	0
660	2	≥2	Eutocic	No	No	No	No	No	44	42	No	1	0	0	0	0
661	1	1	Eutocic	Yes	No	No	No	No	70	40	Yes	2	0	0	0	0
662	2	≥2	Eutocic	No	No	No	No	No	58	33	No	1	0	0	0	0
663	0	0	Eutocic	No	No	No	No	No	75	37	Yes	2	0	0	0	0
664	0	0	C-Section	No	Yes	No	No	No	150	33	Yes	2	0	0	0	0
665	1	1	Eutocic	No	No	No	No	No	47	36	Yes	2	0	0	0	0
666	0	0	Eutocic	No	No	No	No	No	101	38	No	1	0	0	0	0
667	0	0	Eutocic	No	No	No	No	No	54	35	Yes	2	0	0	0	0
668	0	0	Instrumental	No	No	No	No	No	79	42	No	1	0	0	0	0
669	0	0	Instrumental	No	No	No	No	No	74	33	Yes	2	0	0	0	0
670	1	1	Eutocic	No	No	No	No	No	54	39	Yes	2	0	0	0	0
671	1	1	Eutocic	No	No	No	No	No	44	30	Yes	2	0	0	0	0
672	0	0	Instrumental	No	No	No	No	No	59	33	Yes	2	0	0	0	0
673	1	1	Eutocic	No	No	No	No	No	51	30	Yes	2	0	0	0	0
674	1	1	C-Section	No	No	No	No	No	67	19	Yes	2	0	0	0	0
675	2	≥2	Eutocic	Yes	No	No	No	No	42	41	Yes	2	0	0	0	0
676	1	1	Eutocic	No	No	No	No	No	45	36	No	1	0	0	0	0
677	0	0	Instrumental	No	No	No	No	No	74	29	No	1	0	0	0	0
678	1	1	C-Section	No	No	No	No	No	74	43	No	1	0	0	0	0
679	1	1	Eutocic	No	No	No	No	No	66	32	Yes	2	0	0	0	0
680	1	1	Eutocic	No	No	No	No	No	53	24	Yes	2	0	0	0	0
681	0	0	C-Section	Yes	No	No	Yes	No	63	37	No	1	0	1	0	1
682	0	0	C-Section	No	No	No	No	No	101	34	Yes	2	0	0	0	0
683	1	1	Eutocic	No	No	No	No	No	74	33	No	1	0	0	0	0
684	0	0	C-Section	No	No	No	No	No	125	38	Yes	2	0	0	0	0
685	0	0	C-Section	No	No	No	No	No	93	43	No	1	0	0	0	0
686	0	0	C-Section	No	No	No	No	No	108	36	Yes	2	0	0	0	0
687	0	0	C-Section	No	No	No	No	No	98	28	No	1	0	0	0	0
688	1	1	Eutocic	No	No	No	No	No	57	33	No	1	0	0	0	0
689	0	0	C-Section	No	No	No	No	No	78	39	Yes	2	0	0	0	0
690	0	0	Eutocic	No	No	No	No	No	49	39	No	1	0	0	0	0
691	0	0	C-Section	No	No	No	No	No	69	32	No	1	0	0	0	0
692	1	1	Eutocic	No	No	No	No	No	73	32	No	1	0	0	0	0
693	0	0	Instrumental	No	No	No	No	No	207	37	No	1	0	0	1	1
694	1	1	Eutocic	No	No	No	No	No	47	37	Yes	2	0	0	0	0
695	0	0	C-Section	Yes	No	No	No	No	110	27	No	1	0	0	0	0
696	2	≥2	Eutocic	No	No	No	No	No	69	31	Yes	2	0	0	0	0
697	0	0	Instrumental	Yes	No	No	No	No	99	44	Yes	2	0	0	0	0
698	0	0	Eutocic	No	No	No	No	No	71	33	Yes	2	0	0	0	0
699	1	1	Eutocic	No	No	No	No	No	45	39	No	1	0	0	0	0
700	2	≥2	Eutocic	No	No	No	No	No	20	30	No	1	0	0	0	0
701	1	1	C-Section	No	No	No	No	No	78	34	No	1	0	0	0	0
702	0	0	C-Section	No	No	No	No	No	77	36	Yes	2	0	0	0	0
703	0	0	Eutocic	No	No	No	No	No	51	32	Yes	2	0	0	0	0
704	2	≥2	Eutocic	No	No	No	No	No	49	29	Yes	2	0	0	0	0
705	0	0	C-Section	No	Yes	No	Yes	No	112	31	Yes	2	0	1	0	1
706	0	0	C-Section	No	No	No	No	No	73	36	Yes	2	0	0	0	0
707	0	0	Eutocic	No	No	No	No	No	51	32	Yes	2	0	0	0	0
708	0	0	Eutocic	No	No	No	No	No	57	37	Yes	2	0	0	0	0
709	1	1	Eutocic	No	No	No	No	No	78	33	Yes	2	0	0	0	0
710	0	0	C-Section	Yes	No	No	No	No	58	36	Yes	2	0	0	0	0
711	1	1	Eutocic	No	No	No	No	No	52	33	Yes	2	0	0	0	0
712	1	1	Eutocic	No	No	No	No	No	98	40	No	1	0	0	0	0
713	1	1	C-Section	No	No	No	No	No	59	26	Yes	2	0	0	0	0
714	1	1	Eutocic	No	No	No	No	No	100	34	No	1	0	0	0	0
715	0	0	Eutocic	No	No	No	No	No	95	41	Yes	2	0	0	0	0
716	0	0	Eutocic	No	No	No	No	No	58	35	Yes	2	0	0	0	0
717	1	1	Eutocic	No	No	No	No	No	57	29	Yes	2	0	0	0	0
718	1	1	Eutocic	Yes	No	No	No	No	56	36	Yes	2	0	0	0	0
719	0	0	Eutocic	No	No	No	No	No	84	39	No	1	0	0	0	0
720	1	1	Eutocic	No	No	No	No	No	40	34	Yes	2	0	0	0	0
721	1	1	Eutocic	Yes	No	No	No	No	69	37	No	1	0	0	0	0
722	1	1	Eutocic	No	No	No	No	No	57	34	No	1	0	0	0	0
723	0	0	C-Section	No	No	No	No	No	99	28	No	1	0	0	0	0
724	0	0	Eutocic	No	No	No	No	No	54	43	Yes	2	0	0	0	0
725	0	0	Eutocic	No	Yes	No	No	No	142	42	No	1	0	0	0	0
726	0	0	Eutocic	No	No	No	No	No	38	25	Yes	2	0	0	0	0
727	0	0	Eutocic	No	No	No	No	No	59	33	Yes	2	0	0	0	0
728	1	1	Eutocic	No	No	No	No	No	53	29	No	1	0	0	0	0
729	0	0	C-Section	No	No	No	No	No	105	32	No	1	0	0	0	0
730	0	0	Instrumental	No	No	No	No	No	50	35	Yes	2	0	0	0	0
731	0	0	Instrumental	No	No	No	No	No	97	36	Yes	2	0	0	0	0
732	1	1	Eutocic	No	No	No	No	No	51	26	Yes	2	0	0	0	0
733	0	0	Eutocic	No	No	No	No	No	47	36	No	1	0	0	0	0
734	2	≥2	Eutocic	No	No	No	No	No	45	42	Yes	2	0	0	0	0
735	0	0	C-Section	No	No	No	No	No	108	37	No	1	0	0	0	0
736	0	0	Eutocic	No	No	No	No	No	77	37	Yes	2	0	0	0	0
737	0	0	Eutocic	No	No	No	No	No	104	24	Yes	2	0	0	0	0
738	0	0	Eutocic	No	No	No	No	No	53	33	No	1	0	0	0	0
739	5	≥2	Eutocic	Yes	No	No	No	No	73	45	Yes	2	0	0	0	0
740	0	0	Eutocic	No	No	No	No	No	58	37	Yes	2	0	0	0	0
741	1	1	Eutocic	No	No	No	No	No	56	44	Yes	2	0	0	0	0
742	1	1	Instrumental	No	No	No	No	No	52	34	Yes	2	0	0	0	0
743	0	0	Eutocic	No	No	No	No	No	53	33	Yes	2	0	0	0	0
744	0	0	Eutocic	No	No	No	No	No	57	25	Yes	2	0	0	0	0
745	0	0	Eutocic	No	No	No	No	No	75	36	Yes	2	0	0	0	0
746	0	0	C-Section	No	No	No	No	No	53	33	Yes	2	0	0	0	0
747	0	0	Eutocic	No	No	No	No	No	49	35	Yes	2	0	0	0	0
748	1	1	Eutocic	Yes	No	No	No	No	46	36	No	1	0	0	0	0
749	0	0	C-Section	No	Yes	No	No	No	83	38	No	1	0	0	0	0
750	1	1	C-Section	No	No	No	No	No	54	32	No	1	0	0	0	0
751	0	0	C-Section	No	No	No	No	No	51	30	Yes	2	0	0	0	0
752	0	0	Eutocic	No	No	No	No	No	59	34	Yes	2	0	0	0	0
753	1	1	Eutocic	No	Yes	No	No	No	82	38	Yes	2	0	0	0	0
754	0	0	Eutocic	No	No	No	No	No	58	33	No	1	0	0	0	0
755	0	0	C-Section	No	No	No	No	No	74	37	Yes	2	0	0	0	0
756	0	0	Eutocic	No	No	No	No	No	46	36	Yes	2	0	0	0	0
757	1	1	Eutocic	No	No	No	Yes	Yes	124	30	Yes	2	1	1	0	1
758	0	0	Eutocic	No	No	No	No	No	38	31	Yes	2	0	0	0	0
759	1	1	Eutocic	No	No	No	No	No	59	27	No	1	0	0	0	0
760	0	0	Instrumental	No	No	No	No	No	74	40	Yes	2	0	0	0	0
761	0	0	C-Section	No	No	No	No	No	145	34	No	1	0	0	0	0
762	0	0	Instrumental	No	No	No	No	No	75	37	Yes	2	0	0	0	0
763	0	0	Instrumental	No	No	No	No	No	63	32	Yes	2	0	0	0	0
764	1	1	Eutocic	No	No	No	No	No	35	40	No	1	0	0	0	0
765	0	0	C-Section	No	No	No	No	No	74	38	No	1	0	0	0	0
766	0	0	Eutocic	No	No	No	No	No	64	29	No	1	0	0	0	0
767	0	0	Eutocic	No	No	No	No	No	58	40	Yes	2	0	0	0	0
768	5	≥2	Eutocic	Yes	No	No	No	No	47	45	Yes	2	0	0	0	0
769	0	0	C-Section	No	No	No	No	No	118	37	Yes	2	0	0	0	0
770	0	0	Instrumental	No	Yes	No	No	No	75	40	No	1	0	0	0	0
771	0	0	Eutocic	No	No	No	No	No	76	36	Yes	2	0	0	0	0
772	0	0	Eutocic	No	No	No	No	No	86	35	Yes	2	0	0	0	0
773	1	1	Eutocic	No	No	No	No	No	38	40	Yes	2	0	0	0	0
774	0	0	Eutocic	Yes	No	No	No	No	48	35	Yes	2	0	0	0	0
775	1	1	Eutocic	Yes	No	No	No	No	54	34	No	1	0	0	0	0
776	2	≥2	Instrumental	No	No	No	No	No	61	39	No	1	0	0	0	0
777	0	0	C-Section	No	No	No	No	No	102	39	Yes	2	0	0	0	0
778	0	0	Eutocic	No	No	No	No	No	76	36	Yes	2	0	0	0	0
779	1	1	Eutocic	No	No	No	No	No	47	35	Yes	2	0	0	0	0
780	0	0	C-Section	No	No	No	No	No	51	41	No	1	0	0	0	0
781	2	≥2	Eutocic	No	No	No	No	No	54	35	Yes	2	0	0	0	0
782	1	1	C-Section	No	No	No	No	No	52	31	Yes	2	0	0	0	0
783	1	1	C-Section	No	No	No	No	No	62	34	Yes	2	0	0	0	0
784	0	0	C-Section	No	No	No	No	No	74	29	Yes	2	0	0	0	0
785	0	0	Eutocic	No	No	No	No	No	70	39	Yes	2	0	0	0	0
786	1	1	C-Section	No	No	No	No	No	75	29	No	1	0	0	0	0
787	0	0	C-Section	No	No	No	No	No	74	30	No	1	0	0	0	0
788	0	0	Eutocic	No	No	No	No	No	97	35	Yes	2	0	0	0	0
789	4	≥2	Eutocic	No	No	No	No	No	50	36	Yes	2	0	0	0	0
790	2	≥2	Eutocic	No	No	No	No	No	48	35	Yes	2	0	0	0	0
791	2	≥2	Instrumental	Yes	No	No	No	No	75	37	Yes	2	0	0	0	0
792	1	1	Eutocic	No	No	No	No	No	52	36	Yes	2	0	0	0	0
793	0	0	Eutocic	No	No	No	No	No	73	40	Yes	2	0	0	0	0
794	0	0	Eutocic	No	No	No	No	No	68	26	Yes	2	0	0	0	0
795	1	1	Eutocic	No	No	No	No	No	53	32	Yes	2	0	0	0	0
796	4	≥2	Eutocic	No	No	No	No	No	114	36	Yes	2	0	0	0	0
797	0	0	C-Section	No	No	No	No	No	59	34	No	1	0	0	0	0
798	2	≥2	Eutocic	No	No	No	No	No	60	33	No	1	0	0	0	0
799	2	≥2	Eutocic	No	No	No	No	No	73	34	Yes	2	0	0	0	0
800	0	0	Instrumental	No	No	No	No	No	114	29	No	1	0	0	0	0
801	2	≥2	Eutocic	Yes	No	No	No	No	48	37	Yes	2	0	0	0	0
802	0	0	C-Section	No	No	No	No	No	101	36	No	1	0	0	0	0
803	1	1	C-Section	No	No	No	No	No	79	36	Yes	2	0	0	0	0
804	3	≥2	Eutocic	No	No	No	No	No	54	32	Yes	2	0	0	0	0
805	0	0	Eutocic	No	No	No	No	No	71	34	No	1	0	0	0	0
806	0	0	C-Section	No	No	No	No	No	79	40	No	1	0	0	0	0
807	0	0	C-Section	No	No	No	No	No	90	38	No	1	0	0	0	0
808	0	0	Eutocic	No	No	No	No	No	87	29	No	1	0	0	0	0
809	0	0	Eutocic	No	No	No	No	No	50	38	No	1	0	0	0	0
810	0	0	C-Section	Yes	No	No	No	No	99	42	No	1	0	0	0	0
811	1	1	Eutocic	No	Yes	No	No	No	37	42	No	1	0	0	0	0
812	1	1	Eutocic	No	No	No	No	No	62	37	Yes	2	0	0	0	0
813	1	1	C-Section	No	No	No	No	No	65	41	Yes	2	0	0	0	0
814	0	0	Eutocic	Yes	No	No	No	No	74	33	No	1	0	0	0	0
815	2	≥2	Eutocic	No	No	No	No	No	44	40	Yes	2	0	0	0	0
816	0	0	Instrumental	No	No	No	No	No	66	35	No	1	0	0	0	0
817	1	1	Eutocic	No	No	No	No	No	35	37	Yes	2	0	0	0	0
818	1	1	Eutocic	No	No	No	No	No	54	39	No	1	0	0	0	0
819	0	0	Instrumental	No	No	No	No	No	62	39	No	1	0	0	0	0
820	1	1	Eutocic	No	No	No	No	No	59	38	Yes	2	0	0	0	0
821	0	0	Eutocic	No	No	No	No	No	69	32	No	1	0	0	0	0
822	0	0	C-Section	No	No	No	No	No	108	42	No	1	0	0	0	0
823	3	≥2	Eutocic	No	No	No	No	No	59	35	No	1	0	0	0	0
824	1	1	C-Section	No	No	No	No	No	65	22	Yes	2	0	0	0	0
825	0	0	Instrumental	No	No	No	No	No	98	35	Yes	2	0	0	0	0
826	0	0	C-Section	No	No	No	No	No	70	26	No	1	0	0	0	0
827	0	0	Eutocic	No	No	No	No	No	101	25	No	1	0	0	0	0
828	1	1	C-Section	No	No	No	No	No	74	35	Yes	2	0	0	0	0
829	0	0	Eutocic	No	No	No	No	No	48	31	No	1	0	0	0	0
830	0	0	Eutocic	No	No	No	No	No	78	38	Yes	2	0	0	0	0
831	0	0	Eutocic	No	No	No	No	No	60	39	No	1	0	0	0	0
832	3	≥2	Eutocic	No	No	No	No	No	67	31	Yes	2	0	0	0	0
833	1	1	Eutocic	No	Yes	No	No	No	50	30	No	1	0	0	0	0
834	0	0	C-Section	No	No	No	No	No	100	33	Yes	2	0	0	0	0
835	2	≥2	Eutocic	No	No	No	No	No	44	29	No	1	0	0	0	0
836	3	≥2	Eutocic	No	Yes	No	No	No	114	34	Yes	2	0	0	0	0
837	0	0	C-Section	No	No	No	No	No	125	38	No	1	0	0	0	0
838	1	1	Eutocic	No	No	No	No	No	42	39	Yes	2	0	0	0	0
839	0	0	C-Section	No	No	No	No	No	95	36	No	1	0	0	0	0
840	0	0	Eutocic	No	No	No	No	No	70	36	No	1	0	0	0	0
841	1	1	Eutocic	No	No	No	No	No	39	39	Yes	2	0	0	0	0
842	1	1	Eutocic	No	No	No	No	No	51	40	No	1	0	0	0	0
843	1	1	Eutocic	No	No	No	No	No	47	37	No	1	0	0	0	0
844	1	1	Eutocic	No	No	No	No	No	44	36	No	1	0	0	0	0
845	3	≥2	Eutocic	Yes	No	No	No	No	55	40	No	1	0	0	0	0
846	0	0	C-Section	No	No	No	No	No	67	37	Yes	2	0	0	0	0
847	1	1	Eutocic	No	No	No	No	No	38	36	No	1	0	0	0	0
848	1	1	Eutocic	No	No	No	No	No	49	30	No	1	0	0	0	0
849	2	≥2	Eutocic	No	No	No	No	No	60	36	No	1	0	0	0	0
850	1	1	Eutocic	No	Yes	No	No	No	70	37	No	1	0	0	0	0
851	0	0	Instrumental	Yes	No	No	No	No	98	41	No	1	0	0	0	0
852	0	0	Eutocic	No	No	No	No	No	76	40	Yes	2	0	0	0	0
853	1	1	Eutocic	No	No	No	No	No	55	27	Yes	2	0	0	0	0
854	1	1	Eutocic	Yes	No	No	No	No	52	37	Yes	2	0	0	0	0
855	0	0	Eutocic	Yes	Yes	No	No	No	72	40	Yes	2	0	0	0	0
856	0	0	Eutocic	No	No	No	No	No	232	39	No	1	0	0	1	1
857	0	0	C-Section	No	No	No	No	No	52	41	No	1	0	0	0	0
858	0	0	Eutocic	No	No	No	No	No	39	31	Yes	2	0	0	0	0
859	2	≥2	Eutocic	No	No	No	No	No	51	41	No	1	0	0	0	0
860	0	0	Eutocic	No	No	No	No	No	55	33	No	1	0	0	0	0
861	1	1	Instrumental	No	No	No	No	No	54	39	Yes	2	0	0	0	0
862	1	1	Eutocic	No	No	No	No	No	54	39	Yes	2	0	0	0	0
863	0	0	Instrumental	No	No	No	No	No	60	37	Yes	2	0	0	0	0
864	0	0	Instrumental	No	No	No	No	No	74	32	No	1	0	0	0	0
865	1	1	Eutocic	Yes	No	No	No	No	43	36	No	1	0	0	0	0
866	0	0	C-Section	No	Yes	No	No	No	60	29	No	1	0	0	0	0
867	0	0	Eutocic	No	No	No	No	No	43	36	Yes	2	0	0	0	0
868	0	0	Instrumental	No	No	No	No	No	61	28	Yes	2	0	0	0	0
869	0	0	C-Section	No	No	No	No	No	100	35	No	1	0	0	0	0
870	0	0	C-Section	Yes	No	No	No	No	75	21	No	1	0	0	0	0
871	0	0	C-Section	No	No	No	No	No	99	31	Yes	2	0	0	0	0
872	1	1	Eutocic	No	No	No	No	No	46	43	No	1	0	0	0	0
873	0	0	C-Section	Yes	No	No	No	No	50	32	Yes	2	0	0	0	0
874	1	1	Eutocic	No	No	No	No	No	51	39	Yes	2	0	0	0	0
875	0	0	Eutocic	Yes	No	No	No	No	59	42	Yes	2	0	0	0	0
876	0	0	C-Section	No	No	No	No	No	68	37	Yes	2	0	0	0	0
877	1	1	Instrumental	No	Yes	No	No	No	54	36	Yes	2	0	0	0	0
878	0	0	C-Section	Yes	No	No	No	No	96	39	Yes	2	0	0	0	0
879	0	0	Eutocic	No	No	No	No	No	44	35	Yes	2	0	0	0	0
880	0	0	C-Section	No	No	No	No	No	97	38	No	1	0	0	0	0
881	0	0	Instrumental	No	No	No	No	No	59	35	No	1	0	0	0	0
882	2	≥2	Eutocic	Yes	No	No	No	No	51	38	Yes	2	0	0	0	0
883	0	0	Instrumental	No	No	No	No	No	46	35	Yes	2	0	0	0	0
884	0	0	Eutocic	No	No	No	No	No	52	28	Yes	2	0	0	0	0
885	1	1	Eutocic	No	No	No	No	No	45	39	Yes	2	0	0	0	0
886	0	0	Instrumental	No	No	No	No	No	60	39	Yes	2	0	0	0	0
887	0	0	C-Section	No	No	No	Yes	No	72	38	Yes	2	0	1	0	1
888	0	0	Eutocic	No	No	No	No	No	70	41	No	1	0	0	0	0
889	0	0	Instrumental	No	No	No	No	No	60	35	No	1	0	0	0	0
890	1	1	C-Section	Yes	No	No	No	No	93	39	No	1	0	0	0	0
891	0	0	Instrumental	No	No	No	No	No	75	26	No	1	0	0	0	0
892	1	1	Eutocic	No	No	No	No	No	59	25	Yes	2	0	0	0	0
893	0	0	Eutocic	No	No	No	No	No	66	36	Yes	2	0	0	0	0
894	1	1	Eutocic	No	No	No	No	No	63	39	No	1	0	0	0	0
895	0	0	Eutocic	No	No	No	No	No	74	24	No	1	0	0	0	0
896	3	≥2	Eutocic	No	No	No	No	No	92	38	Yes	2	0	0	0	0
897	0	0	Instrumental	No	No	No	No	No	75	41	Yes	2	0	0	0	0
898	0	0	C-Section	No	No	No	No	No	97	38	No	1	0	0	0	0
899	0	0	Eutocic	No	No	No	No	No	50	24	Yes	2	0	0	0	0
900	0	0	Eutocic	No	No	No	No	No	48	32	Yes	2	0	0	0	0
901	0	0	Eutocic	No	No	No	No	No	82	40	Yes	2	0	0	0	0
902	1	1	Eutocic	No	No	No	No	No	50	30	Yes	2	0	0	0	0
903	0	0	Eutocic	No	No	No	No	No	57	36	Yes	2	0	0	0	0
904	1	1	Eutocic	No	No	No	No	No	50	40	No	1	0	0	0	0
905	1	1	Eutocic	No	No	No	No	No	50	35	Yes	2	0	0	0	0
906	1	1	Eutocic	No	No	No	No	No	50	34	No	1	0	0	0	0
907	1	1	Eutocic	No	No	No	No	No	59	32	Yes	2	0	0	0	0
908	0	0	C-Section	No	No	No	No	No	74	28	No	1	0	0	0	0
909	0	0	C-Section	No	No	No	No	No	76	38	No	1	0	0	0	0
910	0	0	C-Section	No	No	No	No	No	74	40	No	1	0	0	0	0
911	0	0	C-Section	No	No	No	No	No	80	36	Yes	2	0	0	0	0
912	0	0	Instrumental	No	No	No	No	No	64	34	Yes	2	0	0	0	0
913	1	1	Eutocic	No	No	No	No	No	56	28	No	1	0	0	0	0
914	0	0	Instrumental	No	No	No	No	No	60	28	Yes	2	0	0	0	0
915	0	0	Eutocic	No	No	No	No	No	40	40	No	1	0	0	0	0
916	0	0	Instrumental	No	No	No	No	No	78	44	Yes	2	0	0	0	0
917	0	0	Eutocic	No	No	No	No	No	73	45	Yes	2	0	0	0	0
918	0	0	Instrumental	No	No	No	No	No	78	42	Yes	2	0	0	0	0
919	1	1	Eutocic	Yes	No	No	No	No	59	39	No	1	0	0	0	0
920	0	0	Eutocic	No	No	No	No	No	64	33	Yes	2	0	0	0	0
921	0	0	Eutocic	No	No	No	No	No	46	35	Yes	2	0	0	0	0
922	0	0	C-Section	No	No	No	No	No	97	32	No	1	0	0	0	0
923	0	0	Instrumental	No	No	No	No	No	61	28	Yes	2	0	0	0	0
924	1	1	Instrumental	No	No	No	No	No	60	36	Yes	2	0	0	0	0
925	0	0	Eutocic	Yes	No	No	No	No	97	26	Yes	2	0	0	0	0
926	0	0	Eutocic	No	No	No	No	No	60	31	Yes	2	0	0	0	0
927	0	0	C-Section	No	No	No	No	No	77	49	Yes	2	0	0	0	0
928	0	0	Eutocic	No	No	No	No	No	74	35	Yes	2	0	0	0	0
929	0	0	C-Section	No	No	No	No	No	74	39	Yes	2	0	0	0	0
930	0	0	Eutocic	No	No	No	No	No	57	37	Yes	2	0	0	0	0
931	0	0	C-Section	No	No	No	No	No	119	27	No	1	0	0	0	0
932	0	0	C-Section	No	No	No	No	No	76	36	Yes	2	0	0	0	0
933	1	1	Eutocic	No	No	No	No	No	57	37	No	1	0	0	0	0
934	2	≥2	Eutocic	No	No	No	No	No	60	38	No	1	0	0	0	0
935	1	1	Eutocic	No	No	No	No	No	73	36	No	1	0	0	0	0
936	1	1	Eutocic	No	No	No	No	No	47	34	No	1	0	0	0	0
937	1	1	Eutocic	No	No	No	No	No	54	33	Yes	2	0	0	0	0
938	0	0	Eutocic	No	No	No	No	No	72	38	No	1	0	0	0	0
939	0	0	C-Section	No	No	No	No	No	74	33	No	1	0	0	0	0
940	2	≥2	Eutocic	No	No	No	No	No	75	29	Yes	2	0	0	0	0
941	0	0	C-Section	No	No	No	No	No	77	37	No	1	0	0	0	0
942	1	1	Eutocic	No	No	No	No	No	81	35	No	1	0	0	0	0
943	1	1	Eutocic	No	No	No	No	No	56	35	Yes	2	0	0	0	0
944	0	0	C-Section	No	No	No	No	No	96	37	No	1	0	0	0	0
945	1	1	C-Section	Yes	No	No	No	No	75	35	No	1	0	0	0	0
946	1	1	Eutocic	No	No	No	No	No	57	37	Yes	2	0	0	0	0
947	1	1	Eutocic	No	No	No	No	No	49	36	No	1	0	0	0	0
948	0	0	Eutocic	No	No	No	No	No	51	34	Yes	2	0	0	0	0
949	0	0	Eutocic	No	No	No	No	No	66	31	Yes	2	0	0	0	0
950	1	1	C-Section	No	No	No	No	No	72	36	Yes	2	0	0	0	0
951	0	0	C-Section	Yes	Yes	No	No	No	75	31	No	1	0	0	0	0
952	2	≥2	Eutocic	No	No	No	No	No	58	35	Yes	2	0	0	0	0
953	0	0	Eutocic	No	No	No	No	No	65	33	Yes	2	0	0	0	0
954	0	0	Instrumental	No	No	No	No	No	76	32	Yes	2	0	0	0	0
955	0	0	Instrumental	No	No	No	No	No	46	34	Yes	2	0	0	0	0
956	1	1	Eutocic	No	No	No	No	No	54	35	Yes	2	0	0	0	0
957	0	0	C-Section	No	No	No	No	No	69	39	Yes	2	0	0	0	0
958	0	0	Instrumental	No	No	No	No	No	58	37	Yes	2	0	0	0	0
959	1	1	Eutocic	Yes	No	No	No	No	55	45	No	1	0	0	0	0
960	2	≥2	Eutocic	No	No	No	No	No	36	35	Yes	2	0	0	0	0
961	2	≥2	Instrumental	No	No	No	No	No	50	38	Yes	2	0	0	0	0
962	1	1	Eutocic	No	No	No	No	No	55	28	No	1	0	0	0	0
963	1	1	Eutocic	No	No	No	No	No	45	37	No	1	0	0	0	0
964	0	0	C-Section	No	No	No	No	No	52	33	No	1	0	0	0	0
965	1	1	Eutocic	No	No	No	No	No	52	39	Yes	2	0	0	0	0
966	1	1	Eutocic	No	No	No	No	No	35	34	No	1	0	0	0	0
967	0	0	Instrumental	No	No	No	No	No	68	24	Yes	2	0	0	0	0
968	0	0	Eutocic	No	No	No	No	No	54	28	Yes	2	0	0	0	0
969	1	1	Eutocic	Yes	No	No	No	No	50	29	No	1	0	0	0	0
970	0	0	Eutocic	No	No	No	No	No	51	32	No	1	0	0	0	0
971	0	0	C-Section	Yes	Yes	No	Yes	No	129	32	Yes	2	0	1	0	1
972	1	1	Eutocic	No	No	No	No	No	51	40	No	1	0	0	0	0
973	1	1	C-Section	No	No	No	No	No	65	33	No	1	0	0	0	0
974	0	0	Eutocic	Yes	No	No	No	No	49	33	Yes	2	0	0	0	0
975	0	0	C-Section	No	No	No	No	No	77	44	Yes	2	0	0	0	0
976	0	0	Eutocic	No	No	No	No	No	74	39	No	1	0	0	0	0
977	1	1	Eutocic	No	No	No	No	No	46	29	Yes	2	0	0	0	0
978	0	0	C-Section	No	No	No	No	No	52	32	No	1	0	0	0	0
979	1	1	Eutocic	No	No	No	No	No	46	37	No	1	0	0	0	0
980	1	1	Eutocic	No	No	No	No	No	38	28	No	1	0	0	0	0
981	1	1	Eutocic	Yes	No	No	No	No	55	39	Yes	2	0	0	0	0
982	0	0	Eutocic	No	No	No	No	No	73	38	Yes	2	0	0	0	0
983	1	1	Eutocic	No	No	No	No	No	82	35	Yes	2	0	0	0	0
984	0	0	C-Section	No	No	No	No	No	50	29	No	1	0	0	0	0
985	1	1	Instrumental	No	No	No	No	No	52	26	No	1	0	0	0	0
986	1	1	Eutocic	No	No	No	No	No	50	38	No	1	0	0	0	0
987	0	0	Instrumental	No	No	No	No	No	72	31	No	1	0	0	0	0
988	0	0	Instrumental	No	No	No	No	No	56	36	Yes	2	0	0	0	0
989	0	0	Instrumental	No	No	No	No	No	60	32	Yes	2	0	0	0	0
990	1	1	Eutocic	No	No	No	No	No	51	39	Yes	2	0	0	0	0
991	0	0	Eutocic	Yes	Yes	No	No	No	107	39	No	1	0	0	0	0
992	1	1	Eutocic	No	No	No	No	No	45	41	Yes	2	0	0	0	0
993	0	0	Instrumental	No	Yes	No	No	No	92	37	No	1	0	0	0	0
994	0	0	C-Section	No	No	No	No	No	113	37	Yes	2	0	0	0	0
995	1	1	Eutocic	No	No	No	No	No	49	36	Yes	2	0	0	0	0
996	1	1	Eutocic	No	No	No	No	No	63	32	Yes	2	0	0	0	0
997	0	0	Eutocic	No	No	No	No	No	42	31	Yes	2	0	0	0	0
998	0	0	Instrumental	No	No	No	No	No	56	17	Yes	2	0	0	0	0
999	0	0	C-Section	No	No	No	No	No	81	38	No	1	0	0	0	0
1000	0	0	C-Section	No	Yes	No	Yes	No	284	25	No	1	0	1	1	1
1001	1	1	Eutocic	No	No	No	No	No	98	34	Yes	2	0	0	0	0
1002	0	0	Eutocic	No	Yes	No	No	No	94	34	No	1	0	0	0	0
1003	0	0	Instrumental	No	No	No	No	No	55	33	Yes	2	0	0	0	0
1004	0	0	C-Section	No	Yes	No	No	No	68	34	Yes	2	0	0	0	0
1005	0	0	C-Section	No	No	No	No	No	75	36	No	1	0	0	0	0
1006	0	0	Eutocic	No	No	No	No	No	77	34	Yes	2	0	0	0	0
1007	0	0	Eutocic	No	No	No	No	No	53	29	No	1	0	0	0	0
1008	0	0	Eutocic	No	No	No	No	No	66	40	No	1	0	0	0	0
1009	0	0	Eutocic	No	No	No	No	No	48	24	Yes	2	0	0	0	0
1010	0	0	C-Section	No	No	No	No	No	73	35	No	1	0	0	0	0
1011	0	0	C-Section	No	No	No	No	No	70	30	Yes	2	0	0	0	0
1012	0	0	C-Section	No	No	No	No	No	58	32	Yes	2	0	0	0	0
1013	0	0	Eutocic	Yes	No	No	No	No	71	29	No	1	0	0	0	0
1014	1	1	Eutocic	No	No	No	No	No	53	26	No	1	0	0	0	0
1015	3	≥2	Eutocic	No	No	No	No	No	66	36	Yes	2	0	0	0	0
1016	0	0	Eutocic	No	No	No	No	No	77	36	Yes	2	0	0	0	0
1017	0	0	Eutocic	No	No	No	No	No	52	35	Yes	2	0	0	0	0
1018	2	≥2	Eutocic	No	No	No	No	No	58	23	No	1	0	0	0	0
1019	0	0	Eutocic	No	No	No	No	No	69	34	Yes	2	0	0	0	0
1020	1	1	Eutocic	No	No	No	No	No	51	26	Yes	2	0	0	0	0
1021	0	0	Instrumental	No	No	No	No	No	52	36	Yes	2	0	0	0	0
1022	1	1	Eutocic	No	No	No	No	No	54	26	No	1	0	0	0	0
1023	0	0	Eutocic	No	No	No	No	No	74	32	Yes	2	0	0	0	0
1024	0	0	C-Section	No	No	No	No	No	74	33	Yes	2	0	0	0	0
1025	1	1	Eutocic	No	No	No	No	No	47	23	No	1	0	0	0	0
1026	0	0	Eutocic	No	No	No	No	No	50	25	Yes	2	0	0	0	0
1027	0	0	Eutocic	No	No	No	No	No	79	31	No	1	0	0	0	0
1028	1	1	Eutocic	No	No	No	No	No	50	35	No	1	0	0	0	0
1029	1	1	Instrumental	No	No	No	No	No	50	26	Yes	2	0	0	0	0
1030	0	0	Eutocic	No	No	No	No	No	100	27	Yes	2	0	0	0	0
1031	2	≥2	Eutocic	No	No	No	No	No	73	39	No	1	0	0	0	0
1032	3	≥2	Eutocic	Yes	No	No	No	No	50	40	No	1	0	0	0	0
1033	3	≥2	C-Section	No	No	No	No	No	96	37	Yes	2	0	0	0	0
1034	0	0	C-Section	No	No	No	No	No	76	34	Yes	2	0	0	0	0
1035	0	0	Eutocic	Yes	No	No	No	No	74	34	Yes	2	0	0	0	0
1036	0	0	C-Section	No	Yes	No	No	No	90	34	No	1	0	0	0	0
1037	0	0	Eutocic	No	No	No	No	No	58	33	No	1	0	0	0	0
1038	0	0	Instrumental	No	No	No	No	No	74	43	No	1	0	0	0	0
1039	0	0	Eutocic	No	No	No	No	No	76	30	Yes	2	0	0	0	0
1040	1	1	Eutocic	No	No	No	No	No	44	26	No	1	0	0	0	0
1041	0	0	Instrumental	No	No	No	No	No	77	34	Yes	2	0	0	0	0
1042	1	1	Eutocic	Yes	No	No	No	No	77	39	No	1	0	0	0	0
1043	1	1	C-Section	No	No	No	No	No	67	30	No	1	0	0	0	0
1044	0	0	Eutocic	No	No	No	No	No	43	39	No	1	0	0	0	0
1045	0	0	C-Section	No	Yes	No	Yes	No	99	33	Yes	2	0	1	0	1
1046	0	0	Instrumental	No	No	No	No	No	72	36	Yes	2	0	0	0	0
1047	2	≥2	Eutocic	No	No	No	No	No	39	31	No	1	0	0	0	0
1048	0	0	Eutocic	No	No	No	No	No	49	34	Yes	2	0	0	0	0
1049	1	1	Eutocic	Yes	No	No	No	No	56	33	No	1	0	0	0	0
1050	0	0	Eutocic	No	Yes	No	No	No	64	34	Yes	2	0	0	0	0
1051	0	0	Eutocic	No	No	No	No	No	72	31	Yes	2	0	0	0	0
1052	1	1	Instrumental	No	No	No	No	No	74	28	No	1	0	0	0	0
1053	2	≥2	Eutocic	No	No	No	No	No	75	35	No	1	0	0	0	0
1054	1	1	Eutocic	No	No	No	No	No	59	37	Yes	2	0	0	0	0
1055	0	0	C-Section	No	Yes	No	No	No	89	33	No	1	0	0	0	0
1056	0	0	Eutocic	No	No	No	No	No	92	37	Yes	2	0	0	0	0
1057	1	1	Eutocic	No	No	No	No	No	56	37	Yes	2	0	0	0	0
1058	0	0	Eutocic	No	No	No	No	No	61	33	Yes	2	0	0	0	0
1059	2	≥2	Eutocic	No	No	No	No	No	49	33	Yes	2	0	0	0	0
1060	0	0	C-Section	No	No	No	No	No	99	36	No	1	0	0	0	0
1061	1	1	Eutocic	No	No	No	No	No	40	25	No	1	0	0	0	0
1062	1	1	Eutocic	No	No	No	No	No	49	36	Yes	2	0	0	0	0
1063	0	0	Instrumental	No	No	No	No	No	83	32	Yes	2	0	0	0	0
1064	2	≥2	Eutocic	No	No	No	No	No	51	25	No	1	0	0	0	0
1065	0	0	Eutocic	No	No	No	No	No	75	35	No	1	0	0	0	0
1066	2	≥2	Eutocic	No	No	No	No	No	58	37	No	1	0	0	0	0
1067	1	1	Eutocic	No	No	No	No	No	51	31	Yes	2	0	0	0	0
1068	0	0	Instrumental	No	No	No	No	No	60	41	No	1	0	0	0	0
1069	0	0	Eutocic	No	No	No	No	No	75	33	Yes	2	0	0	0	0
1070	0	0	C-Section	No	No	No	No	No	83	40	Yes	2	0	0	0	0
1071	0	0	C-Section	No	No	No	No	No	67	28	Yes	2	0	0	0	0
1072	0	0	Eutocic	No	No	No	No	No	76	29	Yes	2	0	0	0	0
1073	0	0	Instrumental	No	No	No	No	No	55	40	No	1	0	0	0	0
1074	0	0	Eutocic	No	No	No	No	No	46	36	No	1	0	0	0	0
1075	1	1	Eutocic	Yes	No	No	No	No	51	26	No	1	0	0	0	0
1076	0	0	Eutocic	No	No	No	No	No	81	38	Yes	2	0	0	0	0
1077	1	1	Eutocic	No	No	No	No	No	50	39	Yes	2	0	0	0	0
1078	0	0	Eutocic	No	No	No	No	No	50	32	No	1	0	0	0	0
1079	1	1	Eutocic	No	No	No	No	No	80	26	No	1	0	0	0	0
1080	0	0	Eutocic	No	No	No	No	No	55	33	No	1	0	0	0	0
1081	0	0	C-Section	No	No	No	No	No	85	30	No	1	0	0	0	0
1082	1	1	Eutocic	No	No	No	No	No	58	34	Yes	2	0	0	0	0
1083	0	0	C-Section	No	No	No	No	No	74	41	No	1	0	0	0	0
1084	1	1	Eutocic	No	No	No	No	No	61	35	No	1	0	0	0	0
1085	0	0	C-Section	No	No	No	No	No	133	36	No	1	0	0	0	0
1086	0	0	Eutocic	No	No	No	No	No	56	36	Yes	2	0	0	0	0
1087	0	0	C-Section	No	No	No	No	No	115	37	No	1	0	0	0	0
1088	0	0	C-Section	No	No	No	No	No	98	36	Yes	2	0	0	0	0
1089	0	0	Eutocic	No	No	No	No	No	105	36	Yes	2	0	0	0	0
1090	1	1	Eutocic	Yes	No	No	No	No	46	23	No	1	0	0	0	0
1091	1	1	Eutocic	No	No	No	No	No	49	28	Yes	2	0	0	0	0
1092	0	0	Eutocic	No	No	No	No	No	54	28	No	1	0	0	0	0
1093	0	0	Instrumental	No	No	No	No	No	75	38	Yes	2	0	0	0	0
1094	0	0	Eutocic	No	No	No	No	No	74	27	Yes	2	0	0	0	0
1095	2	≥2	Eutocic	No	No	No	No	No	53	36	Yes	2	0	0	0	0
1096	0	0	Eutocic	No	No	No	No	No	67	29	Yes	2	0	0	0	0
1097	0	0	Instrumental	No	No	No	No	No	77	28	Yes	2	0	0	0	0
1098	0	0	Instrumental	No	No	No	No	No	113	33	No	1	0	0	0	0
1099	1	1	Eutocic	No	No	No	No	No	50	37	No	1	0	0	0	0
1100	0	0	Eutocic	No	No	No	No	No	74	39	Yes	2	0	0	0	0
1101	0	0	Instrumental	No	No	No	No	No	46	33	Yes	2	0	0	0	0
1102	0	0	Instrumental	No	No	No	No	No	66	33	No	1	0	0	0	0
1103	0	0	Instrumental	No	No	No	No	No	75	38	Yes	2	0	0	0	0
1104	0	0	Instrumental	No	No	No	No	No	77	41	Yes	2	0	0	0	0
1105	0	0	C-Section	No	No	No	No	No	83	36	No	1	0	0	0	0
1106	1	1	Instrumental	Yes	No	No	No	No	59	34	Yes	2	0	0	0	0
1107	0	0	Eutocic	Yes	No	No	No	No	67	26	No	1	0	0	0	0
1108	0	0	C-Section	No	No	No	No	No	74	24	No	1	0	0	0	0
1109	0	0	C-Section	No	No	No	No	No	76	27	No	1	0	0	0	0
1110	0	0	Eutocic	No	No	No	No	No	63	36	Yes	2	0	0	0	0
1111	0	0	Instrumental	No	No	No	No	No	78	34	No	1	0	0	0	0
1112	0	0	Eutocic	No	No	No	No	No	61	36	Yes	2	0	0	0	0
1113	0	0	Eutocic	No	No	No	No	No	100	43	Yes	2	0	0	0	0
1114	0	0	Eutocic	No	No	No	No	No	47	33	No	1	0	0	0	0
1115	0	0	Eutocic	No	No	No	No	No	46	30	No	1	0	0	0	0
1116	0	0	C-Section	No	No	No	No	No	101	35	No	1	0	0	0	0
1117	0	0	C-Section	No	Yes	Yes	No	No	261	42	Yes	2	0	1	1	1
1118	0	0	Eutocic	No	No	No	No	No	96	39	Yes	2	0	0	0	0
1119	0	0	Instrumental	No	No	No	No	No	98	39	Yes	2	0	0	0	0
1120	0	0	Eutocic	No	No	No	No	No	60	30	Yes	2	0	0	0	0
1121	1	1	Eutocic	No	No	No	No	No	84	23	No	1	0	0	0	0
1122	0	0	C-Section	No	No	No	No	No	74	37	Yes	2	0	0	0	0
1123	0	0	C-Section	No	No	No	No	No	58	31	No	1	0	0	0	0
1124	0	0	Eutocic	No	No	No	No	No	66	33	No	1	0	0	0	0
1125	1	1	Eutocic	No	No	No	No	No	51	35	No	1	0	0	0	0
1126	0	0	C-Section	No	No	No	No	No	86	35	No	1	0	0	0	0
1127	0	0	Instrumental	No	No	No	No	No	57	30	No	1	0	0	0	0
1128	0	0	Instrumental	No	No	No	No	No	97	31	Yes	2	0	0	0	0
1129	0	0	Instrumental	No	No	No	No	No	58	34	No	1	0	0	0	0
1130	0	0	C-Section	No	No	No	No	No	107	31	Yes	2	0	0	0	0
1131	0	0	Eutocic	No	No	No	No	No	44	39	No	1	0	0	0	0
1132	1	1	Eutocic	Yes	No	No	No	No	49	35	No	1	0	0	0	0
1133	0	0	Eutocic	No	No	No	No	No	65	33	Yes	2	0	0	0	0
1134	0	0	Eutocic	No	No	No	No	No	60	30	Yes	2	0	0	0	0
1135	0	0	Eutocic	No	No	No	No	No	63	22	No	1	0	0	0	0
1136	0	0	Eutocic	No	No	No	No	No	74	34	No	1	0	0	0	0
1137	2	≥2	Eutocic	No	Yes	No	No	No	53	28	No	1	0	0	0	0
1138	0	0	Eutocic	No	No	No	No	No	192	34	Yes	2	0	0	1	1
1139	1	1	Eutocic	No	No	No	No	No	53	34	No	1	0	0	0	0
1140	0	0	Instrumental	No	No	No	No	No	105	40	Yes	2	0	0	0	0
1141	1	1	Eutocic	No	No	No	No	No	52	32	No	1	0	0	0	0
1142	1	1	Eutocic	No	No	No	No	No	44	40	Yes	2	0	0	0	0
1143	1	1	Eutocic	No	No	No	No	No	60	30	No	1	0	0	0	0
1144	0	0	C-Section	No	No	No	No	No	51	41	Yes	2	0	0	0	0
1145	1	1	Eutocic	No	No	No	No	No	58	43	Yes	2	0	0	0	0
1146	1	1	Eutocic	No	No	No	No	No	68	26	Yes	2	0	0	0	0
1147	1	1	Eutocic	No	No	No	No	No	52	36	No	1	0	0	0	0
1148	0	0	Eutocic	No	No	No	No	No	59	32	No	1	0	0	0	0
1149	0	0	Eutocic	No	No	No	No	No	57	28	No	1	0	0	0	0
1150	0	0	Eutocic	No	No	No	No	No	51	34	Yes	2	0	0	0	0
1151	2	≥2	Eutocic	No	No	No	No	No	62	26	Yes	2	0	0	0	0
1152	1	1	Eutocic	Yes	No	No	No	No	57	38	No	1	0	0	0	0
1153	1	1	Eutocic	No	No	No	No	No	49	40	No	1	0	0	0	0
1154	0	0	Eutocic	No	No	No	No	No	47	31	Yes	2	0	0	0	0
1155	0	0	C-Section	No	No	No	No	No	53	38	No	1	0	0	0	0
1156	1	1	Eutocic	No	No	No	No	No	56	34	Yes	2	0	0	0	0
1157	1	1	Eutocic	No	No	No	No	No	43	31	No	1	0	0	0	0
1158	0	0	C-Section	No	No	No	No	No	99	31	No	1	0	0	0	0
1159	0	0	C-Section	No	No	No	No	No	122	43	Yes	2	0	0	0	0
1160	0	0	Eutocic	No	No	No	No	No	51	22	Yes	2	0	0	0	0
1161	1	1	Eutocic	Yes	No	No	No	No	57	38	Yes	2	0	0	0	0
1162	0	0	C-Section	No	No	No	No	No	76	27	Yes	2	0	0	0	0
1163	0	0	C-Section	No	No	No	No	No	71	35	Yes	2	0	0	0	0
1164	0	0	Eutocic	No	No	No	No	No	55	40	Yes	2	0	0	0	0
1165	0	0	Eutocic	No	No	No	No	No	69	29	No	1	0	0	0	0
1166	2	≥2	Eutocic	No	No	No	No	No	53	36	No	1	0	0	0	0
1167	0	0	C-Section	No	No	No	No	No	79	35	Yes	2	0	0	0	0
1168	0	0	Eutocic	No	No	No	No	No	52	34	Yes	2	0	0	0	0
1169	0	0	C-Section	No	No	No	No	No	68	33	Yes	2	0	0	0	0
1170	0	0	Eutocic	No	Yes	No	No	No	90	33	Yes	2	0	0	0	0
1171	2	≥2	Eutocic	No	Yes	No	No	No	61	40	Yes	2	0	0	0	0
1172	0	0	Eutocic	No	No	No	No	Yes	77	35	Yes	2	1	0	0	1
1173	1	1	Eutocic	No	No	No	No	No	52	43	No	1	0	0	0	0
1174	0	0	C-Section	No	No	No	No	No	116	35	Yes	2	0	0	0	0
1175	1	1	Eutocic	No	No	No	No	No	46	29	No	1	0	0	0	0
1176	0	0	C-Section	No	No	No	No	No	102	37	No	1	0	0	0	0
1177	1	1	Eutocic	No	No	No	No	No	51	38	Yes	2	0	0	0	0
1178	4	≥2	Eutocic	No	No	No	No	No	45	31	Yes	2	0	0	0	0
1179	2	≥2	Eutocic	Yes	No	No	No	No	59	35	No	1	0	0	0	0
1180	0	0	C-Section	Yes	No	No	No	No	102	26	Yes	2	0	0	0	0
1181	0	0	Eutocic	No	No	No	No	No	99	38	No	1	0	0	0	0
1182	0	0	C-Section	No	No	No	No	No	71	38	Yes	2	0	0	0	0
1183	1	1	Eutocic	No	No	No	No	No	76	33	No	1	0	0	0	0
1184	0	0	Instrumental	No	No	No	No	No	62	34	Yes	2	0	0	0	0
1185	0	0	C-Section	No	No	No	No	No	68	32	No	1	0	0	0	0
1186	0	0	Eutocic	No	No	No	No	Yes	58	30	Yes	2	1	0	0	1
1187	0	0	Eutocic	No	No	No	No	No	74	28	Yes	2	0	0	0	0
1188	0	0	C-Section	Yes	No	No	No	No	62	28	No	1	0	0	0	0
1189	1	1	Eutocic	No	No	No	No	No	51	31	No	1	0	0	0	0
1190	1	1	Eutocic	No	No	No	No	No	60	36	No	1	0	0	0	0
1191	0	0	C-Section	No	No	No	No	No	74	35	Yes	2	0	0	0	0
1192	0	0	Instrumental	No	No	No	No	No	74	27	No	1	0	0	0	0
1193	0	0	Instrumental	No	No	No	No	No	75	32	No	1	0	0	0	0
1194	0	0	Instrumental	No	No	No	No	No	64	39	Yes	2	0	0	0	0
1195	1	1	C-Section	No	No	No	No	No	54	26	Yes	2	0	0	0	0
1196	1	1	Eutocic	No	No	No	No	No	48	28	No	1	0	0	0	0
1197	0	0	C-Section	No	Yes	No	No	No	92	23	No	1	0	0	0	0
1198	3	≥2	Eutocic	No	No	No	No	No	50	39	Yes	2	0	0	0	0
1199	1	1	Eutocic	No	No	No	No	No	51	28	Yes	2	0	0	0	0
1200	0	0	C-Section	Yes	No	No	No	No	78	37	No	1	0	0	0	0
1201	0	0	C-Section	No	No	No	No	No	75	29	No	1	0	0	0	0
1202	0	0	Eutocic	No	No	No	No	No	100	36	No	1	0	0	0	0
1203	1	1	Eutocic	No	No	No	No	No	49	29	Yes	2	0	0	0	0
1204	0	0	C-Section	No	No	No	No	No	75	29	Yes	2	0	0	0	0
1205	1	1	Eutocic	No	No	No	No	No	72	28	Yes	2	0	0	0	0
1206	1	1	Eutocic	No	No	No	No	No	53	24	No	1	0	0	0	0
1207	1	1	Eutocic	Yes	No	No	No	No	55	37	No	1	0	0	0	0
1208	1	1	Eutocic	No	No	No	No	No	69	43	Yes	2	0	0	0	0
1209	1	1	Instrumental	No	No	No	No	No	61	31	No	1	0	0	0	0
1210	0	0	Eutocic	No	No	No	No	No	90	38	No	1	0	0	0	0
1211	0	0	Instrumental	Yes	No	No	No	No	97	34	Yes	2	0	0	0	0
1212	1	1	Eutocic	No	No	No	No	No	54	30	Yes	2	0	0	0	0
1213	0	0	Eutocic	No	No	No	No	No	49	28	No	1	0	0	0	0
1214	0	0	Eutocic	No	No	No	No	No	84	29	Yes	2	0	0	0	0
1215	0	0	Eutocic	No	No	No	No	No	55	32	Yes	2	0	0	0	0
1216	1	1	Eutocic	No	No	No	No	No	49	38	Yes	2	0	0	0	0
1217	2	≥2	Eutocic	No	No	No	No	No	38	21	No	1	0	0	0	0
1218	0	0	Eutocic	No	Yes	No	No	No	124	31	Yes	2	0	0	0	0
1219	0	0	Eutocic	Yes	No	No	No	No	70	35	No	1	0	0	0	0
1220	2	≥2	Eutocic	No	No	No	No	No	63	37	Yes	2	0	0	0	0
1221	1	1	Eutocic	No	No	No	No	No	53	30	Yes	2	0	0	0	0
1222	0	0	Instrumental	Yes	No	No	No	No	49	39	Yes	2	0	0	0	0
1223	0	0	Eutocic	Yes	No	No	No	No	77	34	No	1	0	0	0	0
1224	1	1	C-Section	Yes	No	No	No	No	73	45	Yes	2	0	0	0	0
1225	0	0	Eutocic	No	No	No	No	No	50	38	Yes	2	0	0	0	0
1226	0	0	Eutocic	No	No	No	No	No	54	28	Yes	2	0	0	0	0
1227	0	0	C-Section	No	No	No	No	No	71	35	Yes	2	0	0	0	0
1228	1	1	Eutocic	No	No	No	No	No	65	25	Yes	2	0	0	0	0
1229	0	0	Instrumental	No	No	No	No	No	60	33	Yes	2	0	0	0	0
1230	0	0	Instrumental	No	No	No	No	No	74	38	Yes	2	0	0	0	0
1231	0	0	Eutocic	No	No	No	No	No	70	30	No	1	0	0	0	0
1232	0	0	Eutocic	No	No	No	No	No	51	26	No	1	0	0	0	0
1233	0	0	Eutocic	No	No	No	No	No	134	37	No	1	0	0	0	0
1234	0	0	Eutocic	No	No	No	No	No	67	32	Yes	2	0	0	0	0
1235	1	1	Eutocic	Yes	No	No	No	No	49	42	Yes	2	0	0	0	0
1236	1	1	Eutocic	No	No	No	No	No	46	33	Yes	2	0	0	0	0
1237	0	0	C-Section	No	No	No	No	No	62	38	No	1	0	0	0	0
1238	0	0	Instrumental	No	No	No	No	No	59	36	Yes	2	0	0	0	0
1239	0	0	Instrumental	Yes	Yes	No	No	No	147	40	No	1	0	0	0	0
1240	1	1	C-Section	Yes	No	No	No	No	58	31	No	1	0	0	0	0
1241	1	1	Eutocic	No	No	No	No	No	62	39	No	1	0	0	0	0
1242	0	0	Eutocic	No	No	No	No	No	53	34	Yes	2	0	0	0	0
1243	0	0	Eutocic	No	No	No	No	No	56	24	Yes	2	0	0	0	0
1244	0	0	C-Section	Yes	Yes	No	No	No	84	40	Yes	2	0	0	0	0
1245	0	0	C-Section	No	No	No	No	No	76	30	Yes	2	0	0	0	0
1246	0	0	Eutocic	No	No	No	No	No	63	37	No	1	0	0	0	0
1247	0	0	Eutocic	No	No	No	No	No	92	37	No	1	0	0	0	0
1248	1	1	Eutocic	No	No	No	No	No	43	36	No	1	0	0	0	0
1249	1	1	Eutocic	No	No	No	No	No	50	31	Yes	2	0	0	0	0
1250	0	0	Instrumental	No	No	No	No	No	83	37	Yes	2	0	0	0	0
1251	1	1	Eutocic	No	No	No	No	No	39	32	No	1	0	0	0	0
1252	0	0	Instrumental	Yes	No	No	No	No	99	36	Yes	2	0	0	0	0
1253	0	0	Eutocic	No	No	No	No	No	55	20	No	1	0	0	0	0
1254	0	0	Eutocic	No	No	No	No	No	62	33	No	1	0	0	0	0
1255	0	0	Eutocic	No	No	No	No	No	78	30	No	1	0	0	0	0
1256	2	≥2	Eutocic	No	No	No	No	No	48	30	Yes	2	0	0	0	0
1257	1	1	Eutocic	Yes	No	No	No	No	45	40	No	1	0	0	0	0
1258	0	0	Eutocic	Yes	No	No	No	No	55	28	No	1	0	0	0	0
1259	0	0	C-Section	No	No	No	No	No	96	26	No	1	0	0	0	0
1260	0	0	C-Section	No	No	No	No	No	76	35	No	1	0	0	0	0
1261	1	1	Eutocic	No	No	No	No	No	36	37	No	1	0	0	0	0
1262	1	1	Eutocic	No	No	No	No	No	46	29	Yes	2	0	0	0	0
1263	0	0	Eutocic	No	No	No	No	No	56	36	Yes	2	0	0	0	0
1264	1	1	Eutocic	No	No	No	No	No	53	39	No	1	0	0	0	0
1265	0	0	Eutocic	No	No	No	No	No	52	34	Yes	2	0	0	0	0
1266	0	0	Instrumental	No	No	No	No	No	54	35	Yes	2	0	0	0	0
1267	0	0	C-Section	No	No	No	No	No	108	37	Yes	2	0	0	0	0
1268	0	0	Eutocic	No	No	No	No	No	50	32	No	1	0	0	0	0
1269	0	0	Eutocic	No	No	No	No	No	51	32	Yes	2	0	0	0	0
1270	0	0	Instrumental	No	No	No	No	No	51	41	Yes	2	0	0	0	0
1271	0	0	Eutocic	No	No	No	No	No	89	34	Yes	2	0	0	0	0
1272	0	0	Eutocic	Yes	No	No	No	No	74	40	No	1	0	0	0	0
1273	0	0	Eutocic	No	No	No	No	No	63	29	Yes	2	0	0	0	0
1274	1	1	Eutocic	No	No	No	No	No	47	34	No	1	0	0	0	0
1275	0	0	Eutocic	Yes	No	No	No	No	54	28	No	1	0	0	0	0
1276	0	0	Eutocic	No	No	No	No	No	65	23	Yes	2	0	0	0	0
1277	0	0	Eutocic	No	No	No	No	No	89	31	Yes	2	0	0	0	0
1278	0	0	Eutocic	No	No	No	No	No	57	39	Yes	2	0	0	0	0
1279	0	0	C-Section	No	No	No	No	No	67	35	No	1	0	0	0	0
1280	0	0	Instrumental	No	No	No	No	No	74	44	Yes	2	0	0	0	0
1281	0	0	Eutocic	No	No	No	No	No	54	26	Yes	2	0	0	0	0
1282	0	0	Instrumental	No	No	No	No	No	58	30	Yes	2	0	0	0	0
1283	1	1	Eutocic	No	No	No	No	No	52	31	Yes	2	0	0	0	0
1284	0	0	Eutocic	No	No	No	No	No	53	24	No	1	0	0	0	0
1285	1	1	Eutocic	No	No	No	No	No	45	39	Yes	2	0	0	0	0
1286	0	0	Eutocic	No	No	No	No	No	71	30	Yes	2	0	0	0	0
1287	1	1	Eutocic	No	No	No	No	No	47	32	Yes	2	0	0	0	0
1288	1	1	Eutocic	No	No	No	No	No	74	33	No	1	0	0	0	0
1289	0	0	Eutocic	No	No	No	No	No	118	35	Yes	2	0	0	0	0
1290	0	0	Eutocic	No	No	No	No	No	82	28	Yes	2	0	0	0	0
1291	1	1	Eutocic	No	Yes	No	No	No	65	33	Yes	2	0	0	0	0
1292	0	0	C-Section	No	No	No	No	No	72	34	Yes	2	0	0	0	0
1293	1	1	Eutocic	No	Yes	No	No	No	66	42	Yes	2	0	0	0	0
1294	0	0	C-Section	Yes	No	No	No	No	77	33	Yes	2	0	0	0	0
1295	1	1	Eutocic	No	No	No	No	No	52	32	No	1	0	0	0	0
1296	0	0	Eutocic	No	No	No	No	No	94	29	No	1	0	0	0	0
1297	0	0	Instrumental	No	No	No	No	No	97	33	Yes	2	0	0	0	0
1298	0	0	C-Section	No	No	No	No	No	105	39	Yes	2	0	0	0	0
1299	1	1	Eutocic	No	No	No	No	No	46	35	No	1	0	0	0	0
1300	0	0	Eutocic	No	No	No	No	No	61	32	Yes	2	0	0	0	0
1301	1	1	C-Section	No	No	No	No	No	72	34	Yes	2	0	0	0	0
1302	0	0	C-Section	No	No	No	No	No	74	31	Yes	2	0	0	0	0
1303	1	1	Eutocic	No	No	No	No	No	83	39	Yes	2	0	0	0	0
1304	1	1	Eutocic	Yes	No	No	No	No	74	37	Yes	2	0	0	0	0
1305	1	1	Eutocic	No	No	No	No	No	53	37	Yes	2	0	0	0	0
1306	0	0	Eutocic	No	No	No	No	No	60	32	No	1	0	0	0	0
1307	0	0	Eutocic	No	No	No	No	No	50	31	Yes	2	0	0	0	0
1308	1	1	Eutocic	No	No	No	No	No	63	31	Yes	2	0	0	0	0
1309	0	0	C-Section	No	No	No	No	No	124	39	Yes	2	0	0	0	0
1310	0	0	C-Section	No	No	No	No	No	96	37	Yes	2	0	0	0	0
1311	1	1	Eutocic	No	No	No	No	No	40	51	No	1	0	0	0	0
1312	0	0	Eutocic	No	No	No	No	No	59	25	Yes	2	0	0	0	0
1313	0	0	Instrumental	No	No	No	No	No	53	35	Yes	2	0	0	0	0
1314	0	0	C-Section	No	No	No	No	No	76	37	No	1	0	0	0	0
1315	1	1	Eutocic	No	No	No	No	No	53	35	Yes	2	0	0	0	0
1316	0	0	Eutocic	Yes	No	No	No	No	74	35	No	1	0	0	0	0
1317	0	0	C-Section	No	No	No	No	No	94	32	No	1	0	0	0	0
1318	0	0	C-Section	No	No	No	No	No	79	37	No	1	0	0	0	0
1319	0	0	Eutocic	No	No	No	No	No	32	30	Yes	2	0	0	0	0
1320	0	0	C-Section	No	No	No	No	No	73	35	Yes	2	0	0	0	0
1321	0	0	Eutocic	No	No	No	No	No	67	32	No	1	0	0	0	0
1322	0	0	Eutocic	No	No	No	No	No	75	38	No	1	0	0	0	0
1323	0	0	C-Section	No	No	No	No	No	68	31	Yes	2	0	0	0	0
1324	0	0	Eutocic	No	Yes	No	No	No	78	30	Yes	2	0	0	0	0
1325	0	0	C-Section	No	No	No	No	No	98	36	No	1	0	0	0	0
1326	0	0	Instrumental	No	No	No	No	No	59	34	No	1	0	0	0	0
1327	0	0	Eutocic	No	No	No	No	No	65	32	No	1	0	0	0	0
1328	0	0	C-Section	No	Yes	No	No	No	124	30	No	1	0	0	0	0
1329	0	0	C-Section	No	No	No	No	No	98	33	No	1	0	0	0	0
1330	0	0	Eutocic	No	No	No	No	No	61	34	Yes	2	0	0	0	0
1331	2	≥2	Eutocic	No	No	No	No	No	56	42	No	1	0	0	0	0
1332	4	≥2	Eutocic	Yes	No	No	No	No	57	38	No	1	0	0	0	0
1333	1	1	Eutocic	No	No	No	No	No	75	31	Yes	2	0	0	0	0
1334	1	1	Instrumental	No	No	No	No	No	48	35	No	1	0	0	0	0
1335	1	1	Eutocic	No	No	No	No	No	109	37	Yes	2	0	0	0	0
1336	2	≥2	Eutocic	Yes	No	No	No	No	56	39	No	1	0	0	0	0
1337	2	≥2	Eutocic	No	No	No	No	No	55	30	Yes	2	0	0	0	0
1338	0	0	C-Section	No	No	No	No	No	75	30	Yes	2	0	0	0	0
1339	0	0	C-Section	Yes	No	No	No	No	75	32	No	1	0	0	0	0
1340	1	1	Eutocic	No	Yes	No	No	No	54	29	Yes	2	0	0	0	0
1341	0	0	C-Section	Yes	Yes	No	No	No	78	40	No	1	0	0	0	0
1342	2	≥2	Eutocic	No	No	No	No	No	73	29	Yes	2	0	0	0	0
1343	1	1	Eutocic	No	No	No	No	No	72	34	Yes	2	0	0	0	0
1344	0	0	Eutocic	No	No	No	No	No	48	36	No	1	0	0	0	0
1345	0	0	Instrumental	No	No	No	No	No	59	39	Yes	2	0	0	0	0
1346	1	1	Eutocic	No	Yes	No	No	No	58	39	Yes	2	0	0	0	0
1347	1	1	Eutocic	No	No	No	No	No	45	38	No	1	0	0	0	0
1348	0	0	Eutocic	No	No	No	No	No	59	36	No	1	0	0	0	0
1349	1	1	Eutocic	No	No	No	No	No	59	22	No	1	0	0	0	0
1350	0	0	Instrumental	No	No	No	No	No	68	31	No	1	0	0	0	0
1351	1	1	Eutocic	No	No	No	No	No	41	36	Yes	2	0	0	0	0
1352	1	1	C-Section	No	No	No	No	No	74	36	Yes	2	0	0	0	0
1353	0	0	C-Section	No	No	No	No	No	89	29	Yes	2	0	0	0	0
1354	0	0	Instrumental	No	No	No	No	No	48	32	Yes	2	0	0	0	0
1355	0	0	Instrumental	Yes	No	No	No	No	62	38	No	1	0	0	0	0
1356	0	0	Eutocic	No	No	No	No	No	60	38	Yes	2	0	0	0	0
1357	0	0	C-Section	No	No	No	No	No	74	36	Yes	2	0	0	0	0
1358	0	0	Eutocic	No	No	No	No	No	172	30	No	1	0	0	1	1
1359	0	0	C-Section	No	No	No	No	No	74	32	No	1	0	0	0	0
1360	1	1	Eutocic	No	No	No	No	No	50	35	Yes	2	0	0	0	0
1361	0	0	Eutocic	No	No	No	No	No	49	23	No	1	0	0	0	0
1362	1	1	Eutocic	No	No	No	No	No	57	32	Yes	2	0	0	0	0
1363	0	0	C-Section	No	Yes	No	No	No	114	42	Yes	2	0	0	0	0
1364	0	0	C-Section	Yes	Yes	No	No	No	51	40	Yes	2	0	0	0	0
1365	0	0	Instrumental	No	No	No	No	No	58	33	No	1	0	0	0	0
1366	1	1	Eutocic	No	No	No	No	No	40	35	No	1	0	0	0	0
1367	0	0	Eutocic	No	No	No	No	No	65	20	Yes	2	0	0	0	0
1368	0	0	Eutocic	No	No	No	No	No	78	39	No	1	0	0	0	0
1369	0	0	C-Section	No	No	No	No	No	109	30	No	1	0	0	0	0
1370	5	≥2	Eutocic	No	No	No	No	No	53	41	Yes	2	0	0	0	0
1371	1	1	Eutocic	No	No	No	No	No	37	35	Yes	2	0	0	0	0
1372	1	1	C-Section	No	No	No	No	No	80	39	Yes	2	0	0	0	0
1373	0	0	Instrumental	No	No	No	No	No	122	36	Yes	2	0	0	0	0
1374	1	1	Eutocic	No	No	No	No	No	48	33	No	1	0	0	0	0
1375	1	1	Eutocic	No	No	No	No	No	43	37	No	1	0	0	0	0
1376	0	0	C-Section	Yes	No	No	No	No	121	39	Yes	2	0	0	0	0
1377	1	1	Eutocic	Yes	No	No	No	No	57	29	No	1	0	0	0	0
1378	0	0	Instrumental	No	No	No	No	No	52	26	Yes	2	0	0	0	0
1379	1	1	C-Section	No	No	No	No	No	97	41	Yes	2	0	0	0	0
1380	0	0	Instrumental	No	No	No	No	No	91	32	Yes	2	0	0	0	0
1381	0	0	C-Section	No	No	No	No	No	75	41	No	1	0	0	0	0
1382	2	≥2	Eutocic	Yes	No	No	No	No	28	29	Yes	2	0	0	0	0
1383	0	0	Eutocic	No	No	No	No	No	50	32	No	1	0	0	0	0
1384	2	≥2	Eutocic	No	No	No	No	No	54	36	Yes	2	0	0	0	0
1385	0	0	Eutocic	No	No	No	No	No	47	29	Yes	2	0	0	0	0
1386	0	0	Eutocic	No	No	No	No	No	43	40	No	1	0	0	0	0
1387	1	1	C-Section	No	No	No	No	No	61	26	Yes	2	0	0	0	0
1388	0	0	Instrumental	No	No	No	No	No	66	25	No	1	0	0	0	0
1389	1	1	Eutocic	No	No	No	No	No	53	23	No	1	0	0	0	0
1390	1	1	Eutocic	No	No	No	No	Yes	45	27	Yes	2	1	0	0	1
1391	0	0	C-Section	No	No	No	No	No	74	34	No	1	0	0	0	0
1392	1	1	Eutocic	No	No	No	No	No	47	24	Yes	2	0	0	0	0
1393	1	1	Eutocic	No	No	No	No	No	52	26	Yes	2	0	0	0	0
1394	0	0	C-Section	No	No	No	No	No	70	43	No	1	0	0	0	0
1395	0	0	Instrumental	No	No	No	No	No	102	36	Yes	2	0	0	0	0
1396	1	1	Eutocic	No	No	No	No	Yes	67	39	Yes	2	1	0	0	1
1397	0	0	Eutocic	No	No	No	No	No	53	37	Yes	2	0	0	0	0
1398	0	0	C-Section	No	No	No	No	No	97	41	Yes	2	0	0	0	0
1399	0	0	C-Section	No	No	No	No	No	73	25	Yes	2	0	0	0	0
1400	0	0	Eutocic	No	No	No	No	No	72	38	No	1	0	0	0	0
1401	0	0	Eutocic	No	No	No	No	No	49	35	No	1	0	0	0	0
1402	0	0	Eutocic	No	No	No	No	No	72	27	No	1	0	0	0	0
1403	0	0	C-Section	Yes	No	No	No	No	159	36	Yes	2	0	0	0	0
1404	1	1	Eutocic	No	No	No	No	No	48	24	No	1	0	0	0	0
1405	0	0	Eutocic	No	No	No	No	No	56	24	No	1	0	0	0	0
1406	0	0	Eutocic	No	No	No	No	No	60	29	Yes	2	0	0	0	0
1407	1	1	Eutocic	No	No	No	No	No	52	24	No	1	0	0	0	0
1408	0	0	C-Section	No	No	No	No	No	72	21	No	1	0	0	0	0
1409	0	0	Instrumental	No	No	No	No	No	49	33	Yes	2	0	0	0	0
1410	0	0	C-Section	No	No	No	No	No	98	37	No	1	0	0	0	0
1411	0	0	C-Section	No	No	No	No	No	95	30	No	1	0	0	0	0
1412	1	1	Eutocic	No	No	No	No	No	57	37	No	1	0	0	0	0
1413	1	1	Eutocic	No	No	No	No	No	69	41	Yes	2	0	0	0	0
1414	0	0	C-Section	No	No	No	No	No	61	30	No	1	0	0	0	0
1415	1	1	Eutocic	No	No	No	No	Yes	52	19	Yes	2	1	0	0	1
1416	0	0	C-Section	No	Yes	No	No	No	99	34	Yes	2	0	0	0	0
1417	0	0	Eutocic	No	No	No	No	No	79	29	No	1	0	0	0	0
1418	0	0	Eutocic	No	No	No	No	No	50	27	Yes	2	0	0	0	0
1419	0	0	Eutocic	No	No	No	No	No	55	36	Yes	2	0	0	0	0
1420	0	0	C-Section	No	No	No	No	No	85	34	Yes	2	0	0	0	0
1421	0	0	C-Section	No	No	No	No	No	371	32	No	1	0	0	1	1
1422	0	0	Eutocic	No	No	No	No	No	74	39	No	1	0	0	0	0
1423	0	0	C-Section	No	No	No	No	No	75	31	No	1	0	0	0	0
1424	1	1	Eutocic	No	No	No	No	No	46	36	Yes	2	0	0	0	0
1425	0	0	C-Section	No	No	No	No	No	51	34	No	1	0	0	0	0
1426	0	0	Eutocic	No	No	No	No	No	64	36	No	1	0	0	0	0
1427	0	0	Instrumental	No	No	No	No	No	56	32	No	1	0	0	0	0
1428	0	0	Eutocic	No	No	No	No	No	49	35	Yes	2	0	0	0	0
1429	0	0	Eutocic	Yes	No	No	No	No	74	40	No	1	0	0	0	0
1430	0	0	Eutocic	No	No	No	No	No	73	35	Yes	2	0	0	0	0
1431	0	0	C-Section	No	No	No	No	No	86	34	Yes	2	0	0	0	0
1432	0	0	Instrumental	No	Yes	No	No	No	85	36	Yes	2	0	0	0	0
1433	0	0	C-Section	Yes	No	No	No	No	99	39	Yes	2	0	0	0	0
1434	0	0	Eutocic	No	No	No	No	No	57	29	Yes	2	0	0	0	0
1435	0	0	C-Section	No	No	No	Yes	No	89	38	Yes	2	0	1	0	1
1436	0	0	Instrumental	No	No	No	No	No	69	38	Yes	2	0	0	0	0
1437	0	0	C-Section	No	No	No	No	No	55	36	No	1	0	0	0	0
1438	0	0	C-Section	No	No	No	No	No	77	39	Yes	2	0	0	0	0
1439	1	1	Eutocic	No	No	No	No	No	31	29	No	1	0	0	0	0
1440	0	0	Eutocic	No	No	No	No	No	74	34	No	1	0	0	0	0
1441	0	0	C-Section	No	No	No	No	No	440	36	No	1	0	0	1	1
1442	0	0	Eutocic	No	No	No	No	No	57	32	No	1	0	0	0	0
1443	0	0	Eutocic	No	No	No	No	No	54	33	Yes	2	0	0	0	0
1444	2	≥2	Eutocic	No	No	No	No	No	52	44	No	1	0	0	0	0
1445	2	≥2	Eutocic	No	No	No	No	No	36	38	No	1	0	0	0	0
1446	0	0	Eutocic	No	No	No	No	No	55	28	Yes	2	0	0	0	0
1447	1	1	Eutocic	Yes	No	No	No	No	46	44	No	1	0	0	0	0
1448	0	0	Eutocic	Yes	No	No	No	No	48	37	No	1	0	0	0	0
1449	0	0	Instrumental	No	No	No	No	No	70	32	Yes	2	0	0	0	0
1450	0	0	Eutocic	No	No	No	No	No	68	38	No	1	0	0	0	0
1451	0	0	Eutocic	No	No	No	No	No	77	35	Yes	2	0	0	0	0
1452	2	≥2	Eutocic	No	No	No	No	No	48	36	Yes	2	0	0	0	0
1453	0	0	C-Section	No	No	No	No	No	65	32	No	1	0	0	0	0
1454	0	0	Eutocic	No	No	No	No	No	75	34	No	1	0	0	0	0
1455	1	1	Eutocic	No	No	No	No	No	40	22	Yes	2	0	0	0	0
1456	0	0	C-Section	No	No	No	No	No	59	26	Yes	2	0	0	0	0
1457	0	0	Eutocic	No	No	No	No	No	38	23	Yes	2	0	0	0	0
1458	0	0	C-Section	No	No	No	No	No	273	39	Yes	2	0	0	1	1
1459	0	0	C-Section	No	No	No	No	No	75	32	Yes	2	0	0	0	0
1460	0	0	C-Section	No	No	No	No	No	51	29	No	1	0	0	0	0
1461	1	1	Eutocic	No	No	No	No	No	28	27	Yes	2	0	0	0	0
1462	1	1	Eutocic	No	No	No	No	No	50	40	Yes	2	0	0	0	0
1463	0	0	Eutocic	No	No	No	No	No	45	37	No	1	0	0	0	0
1464	0	0	C-Section	No	No	No	No	No	72	26	Yes	2	0	0	0	0
1465	1	1	Eutocic	No	No	No	No	No	68	25	Yes	2	0	0	0	0
1466	0	0	Instrumental	No	No	No	No	No	60	29	Yes	2	0	0	0	0
1467	0	0	Eutocic	No	No	No	No	No	73	42	Yes	2	0	0	0	0
1468	0	0	Instrumental	No	No	No	No	No	81	39	No	1	0	0	0	0
1469	0	0	Eutocic	No	No	No	No	No	84	33	No	1	0	0	0	0
1470	0	0	C-Section	No	No	No	No	No	70	40	Yes	2	0	0	0	0
1471	0	0	C-Section	No	No	No	No	No	120	39	No	1	0	0	0	0
1472	1	1	Eutocic	No	No	No	No	No	86	31	Yes	2	0	0	0	0
1473	0	0	Eutocic	No	No	No	No	No	74	35	No	1	0	0	0	0
1474	0	0	Instrumental	No	No	No	No	No	83	29	No	1	0	0	0	0
1475	1	1	Eutocic	No	No	No	No	No	74	30	Yes	2	0	0	0	0
1476	0	0	Eutocic	No	No	No	No	No	76	35	No	1	0	0	0	0
1477	1	1	Eutocic	No	No	No	No	No	63	37	Yes	2	0	0	0	0
1478	0	0	C-Section	No	No	No	No	No	68	23	Yes	2	0	0	0	0
1479	0	0	Eutocic	No	No	No	No	No	52	36	Yes	2	0	0	0	0
1480	0	0	Eutocic	No	No	No	No	No	53	26	Yes	2	0	0	0	0
1481	0	0	Eutocic	No	No	No	No	No	46	32	No	1	0	0	0	0
1482	0	0	C-Section	Yes	No	No	No	No	78	32	Yes	2	0	0	0	0
1483	2	≥2	C-Section	No	No	No	No	No	80	36	Yes	2	0	0	0	0
1484	0	0	C-Section	Yes	No	No	No	No	94	32	Yes	2	0	0	0	0
1485	2	≥2	Eutocic	No	No	No	No	No	46	21	No	1	0	0	0	0
1486	0	0	Instrumental	No	No	No	No	No	147	45	Yes	2	0	0	0	0
1487	0	0	C-Section	No	No	No	No	No	59	23	Yes	2	0	0	0	0
1488	0	0	Eutocic	No	No	No	No	No	64	35	No	1	0	0	0	0
1489	0	0	Instrumental	No	No	No	No	No	74	37	No	1	0	0	0	0
1490	0	0	Instrumental	No	No	No	No	No	50	41	Yes	2	0	0	0	0
1491	0	0	Eutocic	No	No	No	No	No	60	40	Yes	2	0	0	0	0
1492	1	1	Instrumental	No	No	No	No	No	99	35	No	1	0	0	0	0
1493	2	≥2	Eutocic	No	No	No	No	No	67	42	No	1	0	0	0	0
1494	0	0	Eutocic	No	No	No	No	No	43	38	Yes	2	0	0	0	0
1495	0	0	Instrumental	No	No	No	No	No	54	36	No	1	0	0	0	0
1496	0	0	Eutocic	No	No	No	No	No	49	32	Yes	2	0	0	0	0
1497	0	0	Instrumental	No	No	No	No	No	106	29	Yes	2	0	0	0	0
1498	0	0	Instrumental	No	No	No	No	No	51	39	Yes	2	0	0	0	0
1499	2	≥2	Instrumental	No	No	No	No	No	50	28	Yes	2	0	0	0	0
1500	0	0	Instrumental	No	No	No	No	No	63	37	Yes	2	0	0	0	0
1501	0	0	Eutocic	No	No	No	No	No	56	27	No	1	0	0	0	0
1502	0	0	C-Section	No	No	No	No	No	56	31	Yes	2	0	0	0	0
1503	0	0	Eutocic	No	No	No	No	No	81	32	No	1	0	0	0	0
1504	4	≥2	Eutocic	Yes	No	No	No	No	50	39	Yes	2	0	0	0	0
1505	0	0	Eutocic	No	No	No	No	No	55	31	Yes	2	0	0	0	0
1506	0	0	Eutocic	No	No	No	No	No	50	36	No	1	0	0	0	0
1507	1	1	Eutocic	No	No	No	No	No	50	31	Yes	2	0	0	0	0
1508	0	0	Eutocic	No	No	No	No	No	75	23	No	1	0	0	0	0
1509	1	1	Eutocic	No	No	No	No	No	53	35	Yes	2	0	0	0	0
1510	0	0	C-Section	No	No	No	No	No	77	37	Yes	2	0	0	0	0
1511	1	1	Eutocic	No	No	No	No	No	81	26	Yes	2	0	0	0	0
1512	1	1	C-Section	No	No	No	No	No	76	29	Yes	2	0	0	0	0
1513	0	0	Eutocic	No	No	No	No	No	63	35	Yes	2	0	0	0	0
1514	0	0	Eutocic	No	No	No	No	No	73	35	No	1	0	0	0	0
1515	0	0	C-Section	Yes	No	No	No	No	83	40	Yes	2	0	0	0	0
1516	0	0	C-Section	No	No	No	No	No	113	40	Yes	2	0	0	0	0
1517	0	0	Eutocic	No	No	No	No	No	51	35	No	1	0	0	0	0
1518	3	≥2	Eutocic	No	No	No	No	No	58	44	No	1	0	0	0	0
1519	0	0	Eutocic	No	No	No	No	No	52	32	No	1	0	0	0	0
1520	1	1	Eutocic	No	No	No	No	No	42	35	Yes	2	0	0	0	0
1521	0	0	Instrumental	Yes	No	No	No	No	74	37	Yes	2	0	0	0	0
1522	0	0	C-Section	No	No	No	No	No	74	35	Yes	2	0	0	0	0
1523	0	0	Instrumental	No	No	No	No	No	76	35	No	1	0	0	0	0
1524	0	0	Instrumental	No	No	No	No	No	53	30	No	1	0	0	0	0
1525	0	0	C-Section	No	No	No	No	No	97	35	No	1	0	0	0	0
1526	1	1	Eutocic	No	No	No	No	No	42	29	No	1	0	0	0	0
1527	0	0	C-Section	No	No	No	No	No	93	31	No	1	0	0	0	0
1528	0	0	C-Section	No	No	No	No	No	74	32	Yes	2	0	0	0	0
1529	0	0	Eutocic	No	No	No	No	No	75	35	No	1	0	0	0	0
1530	2	≥2	Eutocic	No	No	No	No	No	56	38	No	1	0	0	0	0
1531	0	0	Instrumental	Yes	No	No	No	No	49	29	No	1	0	0	0	0
1532	0	0	Eutocic	No	No	No	No	No	55	29	No	1	0	0	0	0
1533	0	0	Eutocic	No	No	No	No	No	59	38	Yes	2	0	0	0	0
1534	0	0	Eutocic	No	No	No	No	No	74	24	Yes	2	0	0	0	0
1535	0	0	Eutocic	No	No	No	No	No	71	29	No	1	0	0	0	0
1536	0	0	C-Section	Yes	No	No	No	No	73	29	No	1	0	0	0	0
1537	0	0	Eutocic	Yes	No	No	No	No	100	36	No	1	0	0	0	0
1538	0	0	C-Section	No	No	No	No	No	100	42	Yes	2	0	0	0	0
1539	0	0	Eutocic	No	No	No	No	No	83	39	No	1	0	0	0	0
1540	2	≥2	Eutocic	No	No	No	No	No	51	27	Yes	2	0	0	0	0
1541	0	0	C-Section	No	No	No	No	No	97	37	No	1	0	0	0	0
1542	0	0	Eutocic	No	No	No	No	No	53	22	No	1	0	0	0	0
1543	0	0	Eutocic	No	No	No	No	No	47	34	No	1	0	0	0	0
1544	1	1	Eutocic	No	No	No	No	No	42	39	No	1	0	0	0	0
1545	2	≥2	Eutocic	Yes	No	No	No	No	74	36	No	1	0	0	0	0
1546	0	0	Eutocic	No	No	No	No	No	60	29	Yes	2	0	0	0	0
1547	0	0	Eutocic	No	No	No	No	No	63	33	No	1	0	0	0	0
1548	4	≥2	Eutocic	No	No	No	No	No	45	41	No	1	0	0	0	0
1549	1	1	Eutocic	No	No	No	No	No	57	38	Yes	2	0	0	0	0
1550	0	0	Eutocic	No	No	No	No	No	51	38	No	1	0	0	0	0
1551	0	0	Eutocic	No	No	No	No	No	53	33	Yes	2	0	0	0	0
1552	0	0	Eutocic	No	No	No	No	No	74	32	Yes	2	0	0	0	0
1553	1	1	Eutocic	No	No	No	No	No	58	35	No	1	0	0	0	0
1554	0	0	Eutocic	No	No	No	No	No	57	36	No	1	0	0	0	0
1555	0	0	Eutocic	No	No	No	No	No	59	35	Yes	2	0	0	0	0
1556	0	0	Eutocic	No	No	No	No	No	73	36	No	1	0	0	0	0
1557	0	0	Eutocic	No	No	No	No	No	48	33	Yes	2	0	0	0	0
1558	0	0	Eutocic	No	No	No	No	No	74	35	Yes	2	0	0	0	0
1559	0	0	C-Section	No	No	No	No	No	97	33	Yes	2	0	0	0	0
1560	1	1	Eutocic	No	No	No	No	No	48	37	Yes	2	0	0	0	0
1561	0	0	Eutocic	No	No	No	No	No	47	28	Yes	2	0	0	0	0
1562	2	≥2	Eutocic	Yes	No	No	No	No	50	37	Yes	2	0	0	0	0
1563	0	0	C-Section	No	No	No	No	No	50	41	Yes	2	0	0	0	0
1564	0	0	Eutocic	No	No	No	No	No	48	31	Yes	2	0	0	0	0
1565	1	1	Eutocic	No	No	No	No	No	46	35	Yes	2	0	0	0	0
1566	1	1	Eutocic	No	No	No	No	No	100	33	No	1	0	0	0	0
1567	1	1	Eutocic	No	No	No	No	No	60	40	No	1	0	0	0	0
1568	0	0	Instrumental	No	No	No	No	Yes	83	36	Yes	2	1	0	0	1
1569	0	0	C-Section	Yes	Yes	No	No	No	20	39	Yes	2	0	0	0	0
1570	3	≥2	Eutocic	No	No	No	No	No	50	31	Yes	2	0	0	0	0
1571	1	1	Eutocic	No	No	No	No	No	61	38	No	1	0	0	0	0
1572	0	0	Eutocic	No	No	No	No	No	95	20	No	1	0	0	0	0
1573	0	0	Instrumental	No	No	No	No	No	52	21	No	1	0	0	0	0
1574	0	0	C-Section	Yes	No	No	No	No	99	30	No	1	0	0	0	0
1575	0	0	Instrumental	No	No	No	No	No	73	20	No	1	0	0	0	0
1576	0	0	Instrumental	No	No	No	No	No	65	34	Yes	2	0	0	0	0
1577	0	0	Instrumental	No	No	No	No	No	78	28	No	1	0	0	0	0
1578	0	0	Instrumental	No	Yes	No	No	No	147	27	No	1	0	0	0	0
1579	0	0	Eutocic	No	No	No	No	No	58	33	Yes	2	0	0	0	0
1580	0	0	Instrumental	No	No	No	No	No	46	20	No	1	0	0	0	0
1581	0	0	Instrumental	No	No	No	No	No	72	37	Yes	2	0	0	0	0
1582	0	0	Instrumental	No	No	No	No	No	57	37	No	1	0	0	0	0
1583	0	0	C-Section	No	No	No	No	No	78	32	No	1	0	0	0	0
1584	0	0	Instrumental	No	No	No	No	No	52	40	No	1	0	0	0	0
1585	0	0	Eutocic	No	No	No	No	No	66	31	No	1	0	0	0	0
1586	0	0	Eutocic	No	No	No	No	No	76	32	Yes	2	0	0	0	0
1587	0	0	Eutocic	No	No	No	No	No	54	32	No	1	0	0	0	0
1588	0	0	Eutocic	No	No	No	No	No	46	35	Yes	2	0	0	0	0
1589	0	0	C-Section	No	No	No	No	No	74	20	No	1	0	0	0	0
1590	0	0	C-Section	No	No	No	No	No	68	37	No	1	0	0	0	0
1591	0	0	Eutocic	No	No	No	No	No	62	24	Yes	2	0	0	0	0
1592	0	0	Eutocic	No	No	No	No	No	56	36	No	1	0	0	0	0
1593	0	0	Eutocic	No	No	No	No	No	48	40	No	1	0	0	0	0
1594	0	0	Instrumental	No	No	No	No	No	53	33	No	1	0	0	0	0
1595	0	0	Eutocic	No	No	No	No	No	47	35	Yes	2	0	0	0	0
1596	0	0	Instrumental	No	No	No	No	No	57	36	No	1	0	0	0	0
1597	2	≥2	Eutocic	No	No	No	No	No	53	37	No	1	0	0	0	0
1598	0	0	C-Section	No	No	No	No	No	48	31	Yes	2	0	0	0	0
1599	0	0	C-Section	No	No	No	No	No	96	31	No	1	0	0	0	0
1600	2	≥2	Eutocic	No	No	No	No	No	75	37	No	1	0	0	0	0
1601	0	0	Eutocic	No	No	No	No	No	50	19	No	1	0	0	0	0
1602	0	0	Eutocic	No	No	No	No	No	59	33	Yes	2	0	0	0	0
1603	0	0	C-Section	No	No	No	No	No	96	33	No	1	0	0	0	0
1604	1	1	Eutocic	No	No	No	No	No	56	30	No	1	0	0	0	0
1605	0	0	Eutocic	No	No	No	No	No	60	38	No	1	0	0	0	0
1606	0	0	C-Section	No	No	No	No	No	54	32	Yes	2	0	0	0	0
1607	0	0	Eutocic	No	No	No	No	No	98	36	No	1	0	0	0	0
1608	0	0	Instrumental	No	No	No	No	No	51	31	No	1	0	0	0	0
1609	0	0	Instrumental	No	No	No	No	No	74	30	Yes	2	0	0	0	0
1610	1	1	Eutocic	No	No	No	No	No	44	30	No	1	0	0	0	0
1611	0	0	C-Section	No	No	No	No	No	86	31	Yes	2	0	0	0	0
1612	0	0	C-Section	No	No	No	No	No	124	39	Yes	2	0	0	0	0
1613	0	0	Instrumental	No	No	No	No	No	105	40	Yes	2	0	0	0	0
1614	0	0	C-Section	No	No	No	No	No	95	28	No	1	0	0	0	0
1615	0	0	Eutocic	No	Yes	Yes	No	No	128	34	No	1	0	1	0	1
1616	0	0	C-Section	No	No	No	No	No	74	32	Yes	2	0	0	0	0
1617	0	0	C-Section	No	No	No	No	No	99	29	Yes	2	0	0	0	0
1618	0	0	Eutocic	No	No	No	No	No	79	24	No	1	0	0	0	0
1619	0	0	Eutocic	No	No	No	No	No	58	27	No	1	0	0	0	0
1620	0	0	Eutocic	No	No	No	No	No	59	28	Yes	2	0	0	0	0
1621	0	0	C-Section	Yes	No	No	No	No	74	36	Yes	2	0	0	0	0
1622	0	0	Eutocic	No	No	No	No	No	56	34	No	1	0	0	0	0
1623	0	0	Eutocic	No	No	No	No	No	52	27	No	1	0	0	0	0
1624	1	1	Instrumental	No	Yes	No	No	No	69	24	Yes	2	0	0	0	0
1625	0	0	Eutocic	No	No	No	No	No	48	26	No	1	0	0	0	0
1626	0	0	Eutocic	No	No	No	No	No	65	26	No	1	0	0	0	0
1627	2	≥2	C-Section	No	No	No	No	No	74	33	No	1	0	0	0	0
1628	2	≥2	Eutocic	Yes	No	No	No	No	64	31	No	1	0	0	0	0
1629	0	0	Eutocic	No	No	No	No	No	45	21	No	1	0	0	0	0
1630	0	0	Instrumental	Yes	No	No	No	No	105	36	No	1	0	0	0	0
1631	0	0	Eutocic	No	No	No	No	No	75	38	Yes	2	0	0	0	0
1632	0	0	C-Section	No	No	No	No	No	36	39	Yes	2	0	0	0	0
1633	0	0	Eutocic	No	Yes	No	No	No	103	36	No	1	0	0	0	0
1634	0	0	Eutocic	No	No	No	No	No	49	24	Yes	2	0	0	0	0
1635	0	0	C-Section	No	No	No	No	No	52	30	No	1	0	0	0	0
1636	2	≥2	Eutocic	No	No	No	No	No	64	34	No	1	0	0	0	0
1637	0	0	Instrumental	No	No	No	No	No	109	40	No	1	0	0	0	0
1638	0	0	Instrumental	No	No	No	No	No	51	34	No	1	0	0	0	0
1639	2	≥2	Eutocic	No	No	No	No	No	47	25	Yes	2	0	0	0	0
1640	0	0	Eutocic	No	No	No	No	No	64	41	Yes	2	0	0	0	0
1641	0	0	C-Section	No	Yes	No	Yes	No	235	39	No	1	0	1	1	1
1642	0	0	Eutocic	No	No	No	No	No	49	27	No	1	0	0	0	0
1643	0	0	Eutocic	No	No	No	No	No	100	33	No	1	0	0	0	0
1644	0	0	C-Section	No	No	No	No	No	121	28	No	1	0	0	0	0
1645	0	0	Eutocic	No	No	No	No	No	76	36	No	1	0	0	0	0
1646	0	0	Instrumental	No	No	No	No	No	88	26	No	1	0	0	0	0
1647	0	0	Eutocic	No	No	No	No	No	62	30	No	1	0	0	0	0
1648	0	0	Instrumental	No	No	No	No	No	106	36	Yes	2	0	0	0	0
1649	0	0	Eutocic	No	No	No	No	No	47	31	Yes	2	0	0	0	0
1650	0	0	Instrumental	No	No	No	No	No	80	21	No	1	0	0	0	0
1651	0	0	C-Section	No	No	No	No	No	99	32	No	1	0	0	0	0
1652	3	≥2	Eutocic	No	No	No	No	No	55	35	No	1	0	0	0	0
1653	0	0	C-Section	No	No	No	No	No	71	29	No	1	0	0	0	0
1654	1	1	Eutocic	No	No	No	No	No	50	27	No	1	0	0	0	0
1655	1	1	Instrumental	No	No	No	No	No	55	31	Yes	2	0	0	0	0
1656	0	0	Eutocic	No	No	No	No	No	73	29	No	1	0	0	0	0
1657	0	0	Eutocic	Yes	No	No	No	No	75	40	Yes	2	0	0	0	0
1658	1	1	Eutocic	No	No	No	No	No	54	24	No	1	0	0	0	0
1659	0	0	Instrumental	No	No	No	No	No	70	28	Yes	2	0	0	0	0
1660	1	1	Eutocic	No	No	No	No	No	60	39	No	1	0	0	0	0
1661	0	0	Eutocic	No	No	No	No	No	46	19	No	1	0	0	0	0
1662	1	1	C-Section	No	Yes	No	No	No	102	29	No	1	0	0	0	0
1663	0	0	Eutocic	No	No	No	No	No	52	32	No	1	0	0	0	0
1664	0	0	Eutocic	No	No	No	No	No	56	20	No	1	0	0	0	0
1665	0	0	C-Section	Yes	No	No	No	No	106	33	No	1	0	0	0	0
1666	0	0	Eutocic	No	No	No	No	No	58	35	No	1	0	0	0	0
1667	0	0	Instrumental	No	No	No	No	No	61	34	No	1	0	0	0	0
1668	0	0	C-Section	No	No	No	No	No	76	35	Yes	2	0	0	0	0
1669	0	0	Instrumental	No	No	No	No	No	52	33	No	1	0	0	0	0
1670	1	1	Eutocic	No	No	No	No	No	71	40	No	1	0	0	0	0
1671	0	0	Eutocic	No	No	No	No	No	50	36	No	1	0	0	0	0
1672	0	0	Eutocic	No	No	No	No	No	100	38	No	1	0	0	0	0
1673	0	0	Eutocic	No	No	No	No	No	57	41	No	1	0	0	0	0
1674	0	0	Instrumental	No	No	No	No	No	75	30	Yes	2	0	0	0	0
1675	3	≥2	Eutocic	No	No	No	No	No	61	26	No	1	0	0	0	0
1676	0	0	C-Section	No	Yes	No	No	No	135	36	No	1	0	0	0	0
1677	0	0	Eutocic	No	No	No	No	No	52	36	Yes	2	0	0	0	0
1678	0	0	C-Section	No	No	No	No	Yes	114	39	No	1	1	0	0	1
1679	0	0	Instrumental	No	No	No	No	No	74	40	No	1	0	0	0	0
1680	0	0	Eutocic	No	No	No	No	No	54	31	No	1	0	0	0	0
1681	1	1	C-Section	No	No	No	No	No	124	45	No	1	0	0	0	0
1682	0	0	Eutocic	No	No	No	No	No	66	39	Yes	2	0	0	0	0
1683	0	0	Eutocic	No	No	No	No	No	49	17	Yes	2	0	0	0	0
1684	0	0	Eutocic	No	No	No	No	No	64	27	Yes	2	0	0	0	0
1685	1	1	Eutocic	No	No	No	No	No	51	38	No	1	0	0	0	0
1686	0	0	Eutocic	No	No	No	No	No	43	21	No	1	0	0	0	0
1687	0	0	Instrumental	No	No	No	No	No	77	28	No	1	0	0	0	0
1688	1	1	Eutocic	No	No	No	No	No	49	34	No	1	0	0	0	0
1689	0	0	Eutocic	No	No	No	No	No	56	32	Yes	2	0	0	0	0
1690	0	0	Eutocic	No	No	No	No	No	75	26	No	1	0	0	0	0
1691	0	0	C-Section	No	No	No	No	No	85	25	No	1	0	0	0	0
1692	0	0	Eutocic	No	No	No	No	No	60	28	No	1	0	0	0	0
1693	0	0	Eutocic	Yes	No	No	No	No	63	28	No	1	0	0	0	0
1694	0	0	Eutocic	No	No	No	No	No	66	37	No	1	0	0	0	0
1695	1	1	Instrumental	No	No	No	No	No	73	39	No	1	0	0	0	0
1696	0	0	Eutocic	No	No	No	No	No	127	34	No	1	0	0	0	0
1697	0	0	Eutocic	No	No	No	No	No	58	23	Yes	2	0	0	0	0
1698	0	0	Instrumental	No	No	No	No	No	69	28	No	1	0	0	0	0
1699	0	0	Eutocic	No	Yes	No	No	No	89	24	Yes	2	0	0	0	0
1700	0	0	Eutocic	No	No	No	No	No	68	40	No	1	0	0	0	0
1701	0	0	Eutocic	No	No	No	No	No	48	35	Yes	2	0	0	0	0
1702	0	0	Instrumental	No	No	No	No	No	74	34	No	1	0	0	0	0
1703	0	0	Instrumental	No	No	No	No	No	63	22	Yes	2	0	0	0	0
1704	0	0	Eutocic	No	No	No	No	No	62	26	No	1	0	0	0	0
1705	1	1	Eutocic	No	No	No	No	No	53	32	No	1	0	0	0	0
1706	0	0	Instrumental	Yes	No	No	No	No	63	37	Yes	2	0	0	0	0
1707	0	0	Instrumental	No	No	No	No	No	65	39	Yes	2	0	0	0	0
1708	0	0	Eutocic	No	No	No	No	No	62	31	Yes	2	0	0	0	0
1709	0	0	C-Section	No	No	No	Yes	No	97	28	No	1	0	1	0	1
1710	2	≥2	Eutocic	No	No	No	No	No	52	30	No	1	0	0	0	0
1711	0	0	Eutocic	No	No	No	No	No	40	22	No	1	0	0	0	0
1712	0	0	Eutocic	Yes	No	No	No	No	80	35	Yes	2	0	0	0	0
1713	1	1	C-Section	No	No	No	No	No	55	36	Yes	2	0	0	0	0
1714	0	0	Eutocic	Yes	No	No	No	No	49	38	Yes	2	0	0	0	0
1715	0	0	Instrumental	No	No	No	No	No	71	26	No	1	0	0	0	0
1716	0	0	C-Section	No	No	No	No	No	53	39	No	1	0	0	0	0
1717	0	0	Eutocic	No	No	No	No	No	59	35	Yes	2	0	0	0	0
1718	1	1	Eutocic	No	No	No	No	No	74	34	No	1	0	0	0	0
1719	0	0	Eutocic	Yes	No	No	No	No	65	19	No	1	0	0	0	0
1720	0	0	Eutocic	No	No	No	No	No	59	35	Yes	2	0	0	0	0
1721	0	0	Instrumental	Yes	No	No	No	No	98	27	No	1	0	0	0	0
1722	0	0	C-Section	No	No	No	No	No	129	25	No	1	0	0	0	0
1723	0	0	Eutocic	No	No	No	No	No	75	26	No	1	0	0	0	0
1724	0	0	Instrumental	No	No	No	No	No	58	29	No	1	0	0	0	0
1725	1	1	Eutocic	No	No	No	No	No	51	28	No	1	0	0	0	0
1726	0	0	C-Section	No	No	No	No	No	103	32	No	1	0	0	0	0
1727	0	0	C-Section	No	No	No	No	No	69	40	Yes	2	0	0	0	0
1728	0	0	Eutocic	No	No	No	No	No	73	27	No	1	0	0	0	0
1729	0	0	Eutocic	No	No	No	No	No	55	30	No	1	0	0	0	0
1730	3	≥2	Eutocic	Yes	No	No	No	No	65	27	Yes	2	0	0	0	0
1731	1	1	Eutocic	No	No	No	No	No	56	41	Yes	2	0	0	0	0
1732	0	0	C-Section	No	No	No	No	No	83	32	No	1	0	0	0	0
1733	0	0	Instrumental	Yes	No	No	No	No	60	37	No	1	0	0	0	0
1734	0	0	Instrumental	No	No	No	No	No	60	32	Yes	2	0	0	0	0
1735	0	0	Eutocic	No	No	No	No	No	45	38	Yes	2	0	0	0	0
1736	0	0	C-Section	No	No	No	No	No	73	37	No	1	0	0	0	0
1737	1	1	Eutocic	No	No	No	No	Yes	52	25	No	1	1	0	0	1
1738	0	0	Eutocic	No	No	No	No	No	66	35	Yes	2	0	0	0	0
1739	0	0	Eutocic	No	No	No	No	No	59	31	Yes	2	0	0	0	0
1740	1	1	Eutocic	No	No	No	No	No	29	25	Yes	2	0	0	0	0
1741	0	0	Instrumental	No	No	No	No	No	66	34	Yes	2	0	0	0	0
1742	0	0	Eutocic	No	No	No	No	No	59	43	No	1	0	0	0	0
1743	0	0	Instrumental	No	No	No	No	No	71	34	No	1	0	0	0	0
1744	0	0	Eutocic	No	No	No	No	Yes	48	34	No	1	1	0	0	1
1745	0	0	Eutocic	No	No	No	No	No	41	35	Yes	2	0	0	0	0
1746	0	0	Eutocic	No	No	No	No	No	48	31	Yes	2	0	0	0	0
1747	0	0	Instrumental	No	Yes	No	No	No	74	42	Yes	2	0	0	0	0
1748	0	0	C-Section	No	Yes	No	No	No	69	33	Yes	2	0	0	0	0
1749	0	0	Eutocic	No	No	No	No	No	75	30	Yes	2	0	0	0	0
1750	0	0	Eutocic	No	No	No	No	No	162	26	No	1	0	0	0	0
1751	0	0	Eutocic	No	No	No	No	No	54	35	No	1	0	0	0	0
1752	0	0	Eutocic	No	No	No	No	No	63	25	No	1	0	0	0	0
1753	0	0	C-Section	No	No	No	No	No	74	25	Yes	2	0	0	0	0
1754	0	0	Eutocic	No	No	No	No	No	63	35	Yes	2	0	0	0	0
1755	1	1	Eutocic	No	No	No	No	No	54	42	Yes	2	0	0	0	0
1756	0	0	C-Section	No	No	No	No	No	55	21	No	1	0	0	0	0
1757	0	0	Eutocic	No	No	No	No	No	81	32	No	1	0	0	0	0
1758	0	0	Eutocic	No	No	No	No	No	75	41	No	1	0	0	0	0
1759	0	0	Eutocic	No	No	No	No	No	291	34	No	1	0	0	1	1
1760	0	0	C-Section	No	No	No	No	No	73	37	Yes	2	0	0	0	0
1761	0	0	Eutocic	No	Yes	No	No	No	68	34	No	1	0	0	0	0
1762	0	0	Eutocic	No	No	No	No	No	49	34	No	1	0	0	0	0
1763	0	0	Instrumental	No	No	No	No	No	45	36	Yes	2	0	0	0	0
1764	1	1	Eutocic	No	No	No	No	No	51	36	Yes	2	0	0	0	0
1765	0	0	Eutocic	No	No	No	No	No	56	28	Yes	2	0	0	0	0
1766	0	0	C-Section	No	No	No	No	No	68	33	Yes	2	0	0	0	0
1767	0	0	Instrumental	No	No	No	No	No	75	35	No	1	0	0	0	0
1768	0	0	Eutocic	No	No	No	No	No	55	34	No	1	0	0	0	0
1769	0	0	Instrumental	No	No	No	No	No	40	33	No	1	0	0	0	0
1770	0	0	Instrumental	No	No	No	No	No	123	39	Yes	2	0	0	0	0
1771	0	0	C-Section	No	No	No	No	No	109	35	No	1	0	0	0	0
1772	0	0	C-Section	No	No	No	No	No	115	33	Yes	2	0	0	0	0
1773	0	0	C-Section	No	Yes	No	Yes	No	246	29	Yes	2	0	1	1	1
1774	0	0	C-Section	No	No	No	No	No	98	37	Yes	2	0	0	0	0
1775	0	0	Eutocic	No	No	No	No	No	47	25	Yes	2	0	0	0	0
1776	0	0	Eutocic	Yes	No	No	No	No	76	21	Yes	2	0	0	0	0
1777	0	0	C-Section	No	No	No	No	No	71	26	No	1	0	0	0	0
1778	0	0	C-Section	No	No	No	No	No	74	30	Yes	2	0	0	0	0
1779	0	0	Instrumental	No	No	No	No	No	99	27	Yes	2	0	0	0	0
1780	0	0	Instrumental	No	No	No	No	No	98	25	Yes	2	0	0	0	0
1781	0	0	Instrumental	No	No	No	No	No	53	26	Yes	2	0	0	0	0
1782	1	1	Eutocic	No	No	No	No	No	49	34	No	1	0	0	0	0
1783	0	0	Eutocic	No	No	No	No	No	48	37	Yes	2	0	0	0	0
1784	0	0	Eutocic	No	No	No	No	No	66	38	Yes	2	0	0	0	0
1785	0	0	Eutocic	No	No	No	No	Yes	54	30	Yes	2	1	0	0	1
1786	0	0	Eutocic	No	No	No	No	No	53	22	Yes	2	0	0	0	0
1787	0	0	C-Section	No	No	No	No	No	62	33	Yes	2	0	0	0	0
1788	0	0	Eutocic	No	No	No	No	Yes	66	30	Yes	2	1	0	0	1
1789	0	0	Instrumental	No	No	No	No	No	52	25	Yes	2	0	0	0	0
1790	0	0	C-Section	No	No	No	No	No	72	33	Yes	2	0	0	0	0
1791	0	0	C-Section	No	Yes	No	Yes	No	93	30	Yes	2	0	1	0	1
1792	0	0	Eutocic	No	No	No	No	No	63	24	Yes	2	0	0	0	0
1793	0	0	C-Section	No	Yes	No	No	No	148	36	Yes	2	0	0	0	0
1794	0	0	Eutocic	No	No	No	No	No	62	21	No	1	0	0	0	0
1795	1	1	Eutocic	No	No	No	No	No	42	28	No	1	0	0	0	0
1796	0	0	C-Section	No	No	No	No	No	631	30	No	1	0	0	1	1
1797	0	0	Eutocic	No	No	No	No	No	58	27	Yes	2	0	0	0	0
1798	0	0	Instrumental	No	No	No	No	No	121	29	No	1	0	0	0	0
1799	0	0	C-Section	No	No	No	No	No	64	35	Yes	2	0	0	0	0
1800	0	0	Eutocic	No	No	No	No	No	54	26	No	1	0	0	0	0
1801	0	0	C-Section	No	No	No	No	No	103	32	No	1	0	0	0	0
1802	0	0	Eutocic	No	No	No	No	No	62	31	Yes	2	0	0	0	0
1803	0	0	C-Section	No	No	No	No	No	172	43	Yes	2	0	0	1	1
1804	0	0	C-Section	No	No	No	No	No	61	36	Yes	2	0	0	0	0
1805	0	0	Eutocic	No	No	No	No	No	54	18	Yes	2	0	0	0	0
1806	0	0	Instrumental	No	No	No	No	No	102	32	Yes	2	0	0	0	0
1807	0	0	Eutocic	No	No	No	No	No	75	34	Yes	2	0	0	0	0
1808	0	0	Eutocic	No	No	No	No	No	45	31	Yes	2	0	0	0	0
1809	0	0	C-Section	No	No	No	No	No	65	25	No	1	0	0	0	0
1810	1	1	Eutocic	No	No	No	No	No	61	37	Yes	2	0	0	0	0
1811	0	0	Eutocic	No	No	No	No	No	74	25	Yes	2	0	0	0	0
1812	0	0	Eutocic	No	No	No	No	No	56	40	Yes	2	0	0	0	0
1813	0	0	Eutocic	No	No	No	No	No	72	34	No	1	0	0	0	0
1814	0	0	Eutocic	No	No	No	No	No	52	27	Yes	2	0	0	0	0
1815	0	0	Eutocic	No	No	No	No	No	76	32	No	1	0	0	0	0
1816	0	0	Eutocic	No	No	No	No	No	79	36	No	1	0	0	0	0
1817	0	0	C-Section	No	No	No	No	No	74	38	Yes	2	0	0	0	0
1818	0	0	Instrumental	No	No	No	No	No	87	39	No	1	0	0	0	0
1819	0	0	C-Section	No	No	No	No	No	88	40	No	1	0	0	0	0
1820	0	0	C-Section	No	No	No	No	No	106	36	Yes	2	0	0	0	0
1821	0	0	Eutocic	No	No	No	No	No	75	35	Yes	2	0	0	0	0
1822	0	0	C-Section	No	No	No	No	No	70	35	Yes	2	0	0	0	0
1823	0	0	C-Section	No	No	No	No	No	58	31	Yes	2	0	0	0	0
1824	0	0	Eutocic	No	No	No	No	No	46	29	Yes	2	0	0	0	0
1825	3	≥2	Eutocic	No	No	No	No	No	8	27	No	1	0	0	0	0
1826	0	0	Instrumental	No	No	No	No	No	52	34	Yes	2	0	0	0	0
1827	0	0	C-Section	No	Yes	No	Yes	No	108	32	Yes	2	0	1	0	1
1828	0	0	C-Section	No	No	No	No	No	100	36	No	1	0	0	0	0
1829	0	0	C-Section	No	No	No	No	No	75	35	No	1	0	0	0	0
1830	1	1	Eutocic	No	No	No	No	No	51	34	Yes	2	0	0	0	0
1831	0	0	Instrumental	No	No	No	No	No	49	24	Yes	2	0	0	0	0
1832	3	≥2	Eutocic	No	No	No	No	No	50	34	Yes	2	0	0	0	0
1833	0	0	C-Section	Yes	No	No	No	No	100	42	No	1	0	0	0	0
1834	0	0	C-Section	Yes	No	No	No	No	51	37	No	1	0	0	0	0
1835	0	0	Eutocic	No	No	No	No	No	69	25	No	1	0	0	0	0
1836	0	0	Eutocic	No	No	No	No	No	94	28	No	1	0	0	0	0
1837	1	1	Eutocic	No	No	No	No	No	52	25	No	1	0	0	0	0
1838	1	1	Eutocic	No	No	No	No	No	38	36	No	1	0	0	0	0
1839	0	0	C-Section	No	No	No	No	No	102	35	Yes	2	0	0	0	0
1840	0	0	Eutocic	No	No	No	No	No	74	25	No	1	0	0	0	0
1841	1	1	Eutocic	No	No	No	No	No	43	26	No	1	0	0	0	0
1842	0	0	Instrumental	No	No	No	No	No	41	35	Yes	2	0	0	0	0
1843	0	0	C-Section	No	No	No	No	No	146	29	Yes	2	0	0	0	0
1844	0	0	Instrumental	No	No	No	No	No	66	35	Yes	2	0	0	0	0
1845	0	0	C-Section	No	No	No	No	No	122	31	Yes	2	0	0	0	0
1846	0	0	Eutocic	No	Yes	No	No	No	7	36	Yes	2	0	0	0	0
1847	0	0	Eutocic	No	Yes	No	No	No	61	36	Yes	2	0	0	0	0
1848	0	0	Eutocic	No	No	No	No	No	99	32	Yes	2	0	0	0	0
1849	0	0	C-Section	No	No	No	No	No	76	28	No	1	0	0	0	0
1850	0	0	Eutocic	No	No	No	No	No	59	39	Yes	2	0	0	0	0
1851	0	0	Eutocic	No	No	No	No	No	57	29	Yes	2	0	0	0	0
1852	0	0	Eutocic	No	No	No	No	No	69	33	No	1	0	0	0	0
1853	0	0	C-Section	No	No	No	No	No	67	25	Yes	2	0	0	0	0
1854	1	1	Eutocic	No	No	No	No	No	74	33	Yes	2	0	0	0	0
1855	0	0	Eutocic	No	No	No	No	No	57	21	Yes	2	0	0	0	0
1856	1	1	Eutocic	Yes	No	No	No	No	53	35	Yes	2	0	0	0	0
1857	0	0	C-Section	No	No	No	No	No	96	37	No	1	0	0	0	0
1858	0	0	Instrumental	No	No	No	No	No	56	27	Yes	2	0	0	0	0
1859	2	≥2	Eutocic	No	No	No	No	No	61	29	No	1	0	0	0	0
1860	0	0	Eutocic	No	Yes	No	No	No	94	23	Yes	2	0	0	0	0
1861	0	0	Eutocic	No	No	No	No	No	69	23	No	1	0	0	0	0
1862	0	0	Eutocic	No	No	No	No	No	58	27	Yes	2	0	0	0	0
1863	0	0	C-Section	No	No	No	No	No	74	36	No	1	0	0	0	0
1864	1	1	Eutocic	No	No	No	No	No	66	30	Yes	2	0	0	0	0
1865	1	1	Eutocic	No	No	No	No	No	33	35	Yes	2	0	0	0	0
1866	2	≥2	Eutocic	No	No	No	No	No	78	32	No	1	0	0	0	0
1867	1	1	Eutocic	No	No	No	No	No	16	40	No	1	0	0	0	0
1868	0	0	C-Section	No	No	No	No	No	94	32	Yes	2	0	0	0	0
1869	0	0	Eutocic	No	No	No	No	No	48	26	No	1	0	0	0	0
1870	0	0	Instrumental	No	No	No	No	No	73	30	Yes	2	0	0	0	0
1871	0	0	Eutocic	No	No	No	No	No	69	19	Yes	2	0	0	0	0
1872	0	0	Instrumental	Yes	No	No	No	No	50	42	Yes	2	0	0	0	0
1873	0	0	Eutocic	No	No	No	No	No	74	37	Yes	2	0	0	0	0
1874	0	0	Eutocic	No	No	No	No	No	50	28	No	1	0	0	0	0
1875	0	0	Instrumental	Yes	No	No	No	No	89	36	No	1	0	0	0	0
1876	0	0	Instrumental	No	No	No	No	No	39	29	No	1	0	0	0	0
1877	0	0	Eutocic	No	No	No	No	No	66	31	Yes	2	0	0	0	0
1878	0	0	Instrumental	No	No	No	No	No	89	32	Yes	2	0	0	0	0
1879	0	0	Eutocic	No	No	No	No	No	82	23	No	1	0	0	0	0
1880	0	0	Eutocic	No	No	No	No	No	59	34	Yes	2	0	0	0	0
1881	0	0	C-Section	No	No	No	No	No	96	36	Yes	2	0	0	0	0
1882	0	0	Eutocic	No	No	No	No	No	45	34	No	1	0	0	0	0
1883	0	0	Eutocic	No	No	No	No	No	49	28	Yes	2	0	0	0	0
1884	0	0	Eutocic	No	No	No	No	No	58	29	Yes	2	0	0	0	0
1885	0	0	Instrumental	No	No	No	No	No	77	31	Yes	2	0	0	0	0
1886	0	0	Eutocic	No	No	No	No	No	55	31	Yes	2	0	0	0	0
1887	0	0	C-Section	No	No	No	No	No	112	39	Yes	2	0	0	0	0
1888	0	0	Eutocic	No	No	No	No	No	73	31	Yes	2	0	0	0	0
1889	0	0	Eutocic	No	No	No	No	No	42	27	Yes	2	0	0	0	0
1890	0	0	C-Section	No	No	No	No	No	76	37	Yes	2	0	0	0	0
1891	0	0	Eutocic	No	No	No	No	No	74	35	Yes	2	0	0	0	0
1892	0	0	Eutocic	No	No	No	No	No	85	33	Yes	2	0	0	0	0
1893	1	1	Eutocic	No	No	No	No	No	48	34	Yes	2	0	0	0	0
1894	0	0	Eutocic	No	No	No	No	No	37	24	Yes	2	0	0	0	0
1895	0	0	Eutocic	No	No	No	No	No	73	36	Yes	2	0	0	0	0
1896	0	0	Eutocic	No	No	No	No	No	50	32	Yes	2	0	0	0	0
1897	0	0	Eutocic	No	No	No	No	No	46	32	Yes	2	0	0	0	0
1898	0	0	Instrumental	No	No	No	No	No	108	25	No	1	0	0	0	0
1899	0	0	C-Section	No	No	No	No	No	55	32	Yes	2	0	0	0	0
1900	0	0	Eutocic	No	No	No	No	No	61	35	Yes	2	0	0	0	0
1901	0	0	Eutocic	No	No	No	No	No	69	24	No	1	0	0	0	0
1902	0	0	Eutocic	No	No	No	No	No	58	37	Yes	2	0	0	0	0
1903	0	0	Eutocic	No	No	No	No	No	75	20	Yes	2	0	0	0	0
1904	1	1	Eutocic	No	No	No	No	No	51	34	Yes	2	0	0	0	0
1905	0	0	C-Section	No	No	No	No	No	128	36	Yes	2	0	0	0	0
1906	0	0	Eutocic	No	No	No	No	No	49	36	Yes	2	0	0	0	0
1907	0	0	Eutocic	No	No	No	No	No	51	22	Yes	2	0	0	0	0
1908	1	1	Eutocic	No	No	No	No	No	38	33	Yes	2	0	0	0	0
1909	0	0	C-Section	No	No	No	No	No	525	23	Yes	2	0	0	1	1
1910	0	0	Eutocic	Yes	No	No	No	No	54	34	Yes	2	0	0	0	0
1911	0	0	C-Section	No	No	No	No	No	52	34	Yes	2	0	0	0	0
1912	0	0	Eutocic	No	No	No	No	No	71	33	Yes	2	0	0	0	0
1913	0	0	Eutocic	No	No	No	No	No	86	28	Yes	2	0	0	0	0
1914	0	0	Eutocic	No	No	No	No	No	78	26	Yes	2	0	0	0	0
1915	0	0	Eutocic	No	Yes	No	No	No	113	39	Yes	2	0	0	0	0
1916	0	0	Eutocic	No	No	No	No	No	62	26	Yes	2	0	0	0	0
1917	0	0	Eutocic	No	No	No	Yes	No	74	29	Yes	2	0	1	0	1
1918	2	≥2	Eutocic	No	No	No	No	No	53	37	Yes	2	0	0	0	0
1919	0	0	C-Section	No	No	No	No	No	78	35	Yes	2	0	0	0	0
1920	0	0	Eutocic	Yes	No	No	No	No	52	39	Yes	2	0	0	0	0
1921	0	0	C-Section	No	No	No	No	No	89	22	No	1	0	0	0	0
1922	0	0	Eutocic	No	No	No	No	No	61	27	Yes	2	0	0	0	0
1923	0	0	C-Section	No	No	No	No	No	91	33	Yes	2	0	0	0	0
1924	1	1	C-Section	No	Yes	No	No	No	92	33	Yes	2	0	0	0	0
1925	0	0	Eutocic	No	No	No	No	No	45	31	Yes	2	0	0	0	0
1926	0	0	Eutocic	No	No	No	No	No	59	29	Yes	2	0	0	0	0
1927	0	0	Eutocic	No	No	No	No	No	50	31	No	1	0	0	0	0
1928	0	0	Eutocic	No	No	No	No	No	59	33	Yes	2	0	0	0	0
1929	2	≥2	Instrumental	No	No	No	No	No	52	37	Yes	2	0	0	0	0
1930	0	0	C-Section	No	No	No	No	No	72	41	Yes	2	0	0	0	0
1931	0	0	C-Section	No	No	No	No	No	92	33	Yes	2	0	0	0	0
1932	2	≥2	Eutocic	No	No	No	No	No	76	38	Yes	2	0	0	0	0
1933	0	0	C-Section	No	No	No	No	No	146	20	Yes	2	0	0	0	0
1934	0	0	C-Section	No	No	No	No	No	76	41	Yes	2	0	0	0	0
1935	0	0	Eutocic	No	No	No	No	No	54	40	Yes	2	0	0	0	0
1936	0	0	Eutocic	No	No	No	No	No	59	23	Yes	2	0	0	0	0
1937	0	0	Eutocic	No	No	No	No	No	62	37	Yes	2	0	0	0	0
1938	0	0	Instrumental	No	No	No	No	No	44	30	Yes	2	0	0	0	0
1939	1	1	Eutocic	Yes	No	No	No	No	49	34	Yes	2	0	0	0	0
1940	0	0	Instrumental	Yes	No	No	No	No	73	40	Yes	2	0	0	0	0
1941	0	0	Instrumental	No	No	No	No	No	72	32	Yes	2	0	0	0	0
1942	1	1	Eutocic	No	No	No	No	No	72	33	Yes	2	0	0	0	0
1943	2	≥2	Eutocic	No	No	No	No	No	53	25	Yes	2	0	0	0	0
1944	0	0	C-Section	No	No	No	No	No	73	30	Yes	2	0	0	0	0
1945	0	0	Eutocic	Yes	No	No	No	Yes	80	37	Yes	2	1	0	0	1
1946	0	0	Instrumental	No	No	No	No	No	65	35	No	1	0	0	0	0
1947	0	0	Instrumental	No	No	No	No	No	62	21	Yes	2	0	0	0	0
1948	0	0	Eutocic	No	No	No	No	No	77	22	Yes	2	0	0	0	0
1949	0	0	Eutocic	No	No	No	No	No	76	24	Yes	2	0	0	0	0
1950	0	0	Instrumental	No	No	No	No	No	51	34	Yes	2	0	0	0	0
1951	1	1	C-Section	No	No	No	No	No	99	39	Yes	2	0	0	0	0
1952	2	≥2	Eutocic	No	No	No	No	No	68	27	Yes	2	0	0	0	0
1953	0	0	Instrumental	No	No	No	No	No	60	31	Yes	2	0	0	0	0
1954	0	0	Eutocic	No	No	No	No	No	57	34	Yes	2	0	0	0	0
1955	0	0	C-Section	No	No	No	No	No	68	30	Yes	2	0	0	0	0
1956	4	≥2	Eutocic	No	No	No	No	No	55	37	Yes	2	0	0	0	0
1957	0	0	Eutocic	No	No	No	No	No	54	22	Yes	2	0	0	0	0
1958	0	0	Eutocic	No	No	No	No	No	71	40	Yes	2	0	0	0	0
1959	0	0	C-Section	No	No	No	No	No	66	26	Yes	2	0	0	0	0
1960	0	0	Eutocic	No	No	No	No	No	54	37	Yes	2	0	0	0	0
1961	0	0	Eutocic	No	No	No	No	No	69	23	Yes	2	0	0	0	0
1962	0	0	Eutocic	No	No	No	No	No	62	28	No	1	0	0	0	0
1963	0	0	C-Section	No	No	No	No	No	66	32	Yes	2	0	0	0	0
1964	0	0	Eutocic	No	No	No	No	No	75	21	Yes	2	0	0	0	0
1965	0	0	Eutocic	No	No	No	No	No	73	34	Yes	2	0	0	0	0
1966	0	0	Eutocic	No	No	No	No	No	53	19	No	1	0	0	0	0
1967	2	≥2	Eutocic	No	No	No	No	No	47	35	Yes	2	0	0	0	0
1968	2	≥2	Eutocic	No	No	No	No	No	38	31	Yes	2	0	0	0	0
1969	0	0	Eutocic	No	No	No	No	No	64	35	No	1	0	0	0	0
1970	0	0	C-Section	No	No	No	No	No	70	35	Yes	2	0	0	0	0
1971	0	0	Instrumental	No	No	No	No	No	58	32	Yes	2	0	0	0	0
1972	0	0	Eutocic	No	No	No	No	No	39	23	Yes	2	0	0	0	0
1973	2	≥2	Eutocic	No	No	No	No	No	46	26	Yes	2	0	0	0	0
1974	0	0	Instrumental	No	No	No	No	No	48	37	Yes	2	0	0	0	0
1975	0	0	Eutocic	No	No	No	No	No	66	26	Yes	2	0	0	0	0
1976	0	0	Eutocic	No	No	No	No	No	56	34	Yes	2	0	0	0	0
1977	0	0	Instrumental	No	No	No	No	No	70	43	Yes	2	0	0	0	0
1978	1	1	Eutocic	No	No	No	No	No	56	29	Yes	2	0	0	0	0
1979	0	0	Instrumental	No	No	No	No	No	67	20	Yes	2	0	0	0	0
1980	1	1	Eutocic	No	No	No	No	No	51	28	Yes	2	0	0	0	0
1981	0	0	Eutocic	No	No	No	No	No	55	38	Yes	2	0	0	0	0
1982	1	1	Eutocic	No	No	No	No	No	54	34	Yes	2	0	0	0	0
1983	0	0	Eutocic	No	No	No	No	No	56	33	Yes	2	0	0	0	0
1984	0	0	Eutocic	No	No	No	No	No	52	20	Yes	2	0	0	0	0
1985	0	0	Eutocic	No	No	No	No	No	45	22	No	1	0	0	0	0
1986	0	0	Eutocic	No	No	No	No	No	48	26	Yes	2	0	0	0	0
1987	0	0	Eutocic	Yes	No	No	No	No	47	23	Yes	2	0	0	0	0
1988	0	0	Eutocic	No	No	No	No	No	55	39	Yes	2	0	0	0	0
1989	0	0	Eutocic	No	No	No	No	No	96	39	Yes	2	0	0	0	0
1990	1	1	Eutocic	No	No	No	No	No	43	29	No	1	0	0	0	0
1991	0	0	Instrumental	No	No	No	No	No	49	23	Yes	2	0	0	0	0
1992	1	1	C-Section	No	Yes	No	No	No	115	49	Yes	2	0	0	0	0
1993	0	0	Eutocic	No	No	No	No	No	53	30	Yes	2	0	0	0	0
1994	0	0	C-Section	No	No	No	No	No	73	24	Yes	2	0	0	0	0
1995	2	≥2	Eutocic	No	No	No	No	No	85	36	Yes	2	0	0	0	0
1996	0	0	C-Section	No	No	No	No	No	52	32	Yes	2	0	0	0	0
1997	0	0	C-Section	No	No	No	No	No	75	38	Yes	2	0	0	0	0
1998	0	0	Instrumental	No	No	No	No	No	76	26	Yes	2	0	0	0	0
1999	5	≥2	Eutocic	No	No	No	No	No	59	33	Yes	2	0	0	0	0
[truncated: 51 more rows]
