# Supplementary material for: Implementation of a maternal early warning system during early postpartum. A prospective observational study
Source: PLoS One. 2021 Jun 3;16(6):e0252446. doi: 10.1371/journal.pone.0252446 (PMC8174734; doi:10.1371/journal.pone.0252446)
Supplement: S2 File — (ZIP) [file pone.0252446.s002.zip › multiple delivery.ods]

## Sheet: Hoja1
Patient	Twins
112	Yes
313	Yes
591	Yes
700	Yes
1059	Yes
52	Yes
223	Yes
237	Yes
252	Yes
321	Yes
414	Yes
416	Yes
458	Yes
486	Yes
628	Yes
1003	Yes
1044	Yes
1112	Yes
1168	Yes
1308	Yes
1327	Yes
1394	Yes
1402	Yes
1432	Yes
1457	Yes
1589	Yes
1769	Yes
1770	Yes
1812	Yes
1829	Yes
1878	Yes
