# Supplementary material for: Implementation of a maternal early warning system during early postpartum. A prospective observational study
Source: PLoS One. 2021 Jun 3;16(6):e0252446. doi: 10.1371/journal.pone.0252446 (PMC8174734; doi:10.1371/journal.pone.0252446)
Supplement: S2 File — (ZIP) [file pone.0252446.s002.zip › potencial fatal disorders.ods]

## Sheet: Hoja1
summary	Label1	Label2	Label3	Label4	Label5	mean	lower	upper
TRUE	Potential Fatal Disorder	No PFD (n = 1127)	PFD (n= 39)	OR (95% CI)	P-value
FALSE	Alarm activation	64 (5.7)	11 (28.2)	3.97 (1.63, 8.95)	0.001*	3.97	1.63	8.95
FALSE	1 previous delivery (vs 0)	262 (23.2)	7 (17.9)	0.79 (0.30, 1.86)	0.61	0.79	0.3	1.86
FALSE	≥ 2 previous deliveries (vs 0)	113 (10.0)	2 (5.1)	0.54 (0.08, 2.00)	0.42	0.54	0.08	2
FALSE	Preeclampsia	51 (4.5)	14 (35.9)	7.81 (3.50, 16.7)	<0.001*	7.81	3.5	16.7
FALSE	Instrumental (vs eutocic)	174 (15.4)	2 (5.1)	0.37 (0.06, 1.36)	0.19	0.37	0.06	1.36
FALSE	C-section (vs eutocic)	252 (22.4)	19 (48.7)	1.59 (0.72, 3.46)	0.25	1.59	0.72	3.46
FALSE	Multiple delivery	18 (1.6)	3 (7.7)	2.15 (0.37, 9.13)	0.34	2.15	0.37	9.13
