# Supplementary material for: Implementation of a maternal early warning system during early postpartum. A prospective observational study
Source: PLoS One. 2021 Jun 3;16(6):e0252446. doi: 10.1371/journal.pone.0252446 (PMC8174734; doi:10.1371/journal.pone.0252446)
Supplement: S2 File — (ZIP) [file pone.0252446.s002.zip › pvalues.ods]

## Sheet: Hoja1
p
0.23
0.63
0.26
0.001
0.005
0.009
0.001
0.07
0.001
0.005
0.2
0.001
0.61
0.42
0.19
0.25
0.001
0.34
0.001
0.86
0.53
0.46
0.99
0.68
1
0.02
0.94
0.33
0.99
0.03
0.001
0.4
0.001
0.234
8E-05
2E-16
2E-08
0.0001
3E-12
0.005
