# Supplementary material for: Implementation of a maternal early warning system during early postpartum. A prospective observational study
Source: PLoS One. 2021 Jun 3;16(6):e0252446. doi: 10.1371/journal.pone.0252446 (PMC8174734; doi:10.1371/journal.pone.0252446)
Supplement: S2 File — (ZIP) [file pone.0252446.s002.zip › stay.ods]

## Sheet: Hoja1
summary	Label1	Label2	Label3	Label4	Label5	mean	lower	upper
TRUE	Length of stay (h)	No or Vs (Median, IQR) / n	Yes (Median, IQR) / n	HR (95% CI)	P-value
FALSE	Alarm activation	61 (52-75) / 1091	71 (54.5-86.5) / 75	1.16 (0.91, 1.46)	0.234	1.16	0.91	1.46
FALSE	1 previous delivery (vs 0)	69 (55-70) / 782	55 (50-67) / 269	0.66 (0.57, 0.76)	<0.001*	0.66	0.57	0.76
FALSE	≥ 2 previous deliveries (vs 0)	69 (55-70) / 782	54 (49-66.5) / 115	0.67 (0.55, 0.83)	<0.001*	0.67	0.55	0.83
FALSE	Preeclampsia	61 (52-75) / 1101	89 (69-115)	2.53 (1.95, 3.28)	<0.001*	2.53	1.95	3.28
FALSE	Instrumental (vs eutocic)	57 (50-69) / 719	66.5 (53.8–77) / 176	1.42 (1.19, 1.69)	<0.001*	1.42	1.19	1.69
FALSE	C-section (vs eutocic)	57 (50-69) / 719	76 (71-98) / 271	2.41 (2.08, 2.80)	<0.001*	2.41	2.08	2.8
FALSE	Multiple delivery	61 (52-75) / 1145	98 (76-102) / 21	1.86 (1.20, 2.87)	0.005*	1.86	1.2	2.87
