# Supplementary material for: Implementation of a maternal early warning system during early postpartum. A prospective observational study
Source: PLoS One. 2021 Jun 3;16(6):e0252446. doi: 10.1371/journal.pone.0252446 (PMC8174734; doi:10.1371/journal.pone.0252446)
Supplement: S4 File — (RMD) [file pone.0252446.s004.Rmd]

---
title: "Statistical Analysis (step by step)"
author: "Rubén Casans-Francés"
date: "11/12/2020"
output: html_document
---

This file describes how we performed the statistical analysis. There is also an R-Markdown version where you can modify or reuse the code as you wish. In case of doubt, please contact us at ruben@casans.net. 

First we load the necessary libraries.

```{r, echo = FALSE}
library(dplyr)
library(rmarkdown)
library(rafalib)
library(survival)
library(survminer)
library(gridExtra)
library(epiDisplay)
library(jtools)
library(sjPlot)
library(sjmisc)
library(sjlabelled)
library(tab)
library(readODS)
library(forestplot)
library(qvalue)
```

We have the dataset distributed in 3 tables. We have to merge them and factor in some variables.

```{r warning = FALSE}
tabla<-read_ods(path="/home/rbn/Documentos/cristina/estancia.ods")
gemelar<-read_ods(path="/home/rbn/Documentos/cristina/gemelar.ods")
tabla1<-merge(tabla, gemelar, by="NumeroHistoria", all=TRUE)
tabla1$Gemelar[is.na(tabla1$Gemelar)]<-"No"
tabla1$Parto <- factor(tabla1$Parto, levels=c("Eutocic", "Instrumental","C-Section"))
tabla1$ParidadP <- factor(tabla1$ParidadP, levels=c("0", "1","≥2"))
tabla2<-read_ods(path="/home/rbn/Documentos/cristina/alerta.ods")
tabla2$act<-1
tablaunif<-subset(tabla1, Grupo == 2)
tabla3<-merge(tablaunif, tabla2, by="NumeroHistoria", all=TRUE)
tabla3<-as.data.frame(tabla3)
tabla3$act[is.na(tabla3$act)]<-0
tabla3$Activación[tabla3$act==1]<-"Si"
tabla3$Activación[tabla3$act==0]<-"No"
tabla3$Edad<-tabla3$Edad.x
tabla3$Diabetes<-factor(tabla3$Diabetes)
tabla3$Preeclampsia<-factor(tabla3$Preeclampsia)
tabla3$Diabetes<-factor(tabla3$Diabetes)
tabla3$AlertaTAS<-factor(tabla3$AlertaTAS)
tabla3$AlertaTAD<-factor(tabla3$AlertaTAD)
tabla3$AlertaFC<-factor(tabla3$AlertaFC)
tabla3$AlertaSAT<-factor(tabla3$AlertaSAT)
tabla3$Activador<-factor(tabla3$Activador, levels=c("SAT", "TAS", "TAD", "FC", "Obstetrico"))
tabla3$Diuresis500<-factor(tabla3$Diuresis500)
tabla3$Sangrado500<-factor(tabla3$Sangrado500)
tabla3$ComplicacionesParto<-factor(tabla3$ComplicacionesParto)
tabla3$AtiendeParto<-factor(tabla3$AtiendeParto, levels = c("Ginecologo", "Residente", "Matrona"))
  summary(tabla3)
```


We start with PFD. Let's see how it correlates to the activation of the alert. 

```{r echo = FALSE,  warning = FALSE, message = FALSE} 
tabmulti(ParidadP + Preeclampsia + Parto + Gemelar + Activación ~ TPM, data = tabla3,
         ymeasures= c("freq", "freq", "freq", "freq", "freq"),
         columns=c("overall", "xgroups", "p"),
         n.headings=TRUE) %>%
  kable()
```

Later, we do the logistic regression. 

```{r echo = FALSE,  warning = FALSE, message = FALSE} 
regresionlogistica6<-glm(formula = TPM ~ 
                           ParidadP +
                           Parto +
                           Preeclampsia +
                           Gemelar +
                           Activación,
                        data=tabla3,
                        family=binomial)
tabglm(regresionlogistica6) %>% kable
```

And since this representation is not very visual, we generated a forest plot. We passed the results manually to a spreadsheet, called "etiqueta".

```{r echo = FALSE,  warning = FALSE, message = FALSE} 
etiqueta<-read_ods(path="/home/rbn/Documentos/cristina/etiqueta.ods", sheet = 1)
forestplot(labeltext=cbind(etiqueta$Label1, etiqueta$Label2, etiqueta$Label3, etiqueta$Label4, etiqueta$Label5),
           mean=etiqueta$mean,
           lower=etiqueta$lower,
           upper = etiqueta$upper,
           xlog=TRUE,
           clip=c(0.01, 100),
           boxsize=0.15,
           xticks = c(0.1, 1, 10),
           xticks.digits = 5,
           graph.pos = 4,
           ci.vertices = TRUE,
           graphwidth = unit(30,"mm"), 
           col= fpColors(box = "black", lines = "black",
                    summary = "black", zero = "lightgray", text = "black",
                    axes = "black", hrz_lines = "black"),
           is.summary = etiqueta$summary)
```

We repeat with intervention:

```{r} 
tabmulti(Edad + ParidadP + Diabetes + Preeclampsia + Parto + Gemelar + TPM + QxObs + Criticos + Estancia + Estancia7 ~ Activación, 
         data = tabla3,
         ymeasures= c("median", "freq", "freq", "freq", "freq", "freq", "freq", "freq" , "freq" , "median" , "freq"),
         columns=c("overall", "xgroups", "p"),
         n.headings=TRUE) %>% kable()
```

```{r echo = FALSE,  warning = FALSE, message = FALSE} 
regresionlogistica4<-glm(formula = Intervencion ~ 
                           ParidadP +
                           Parto +
                           Preeclampsia +
                           Gemelar +
                           Activación,
                        data=tabla3,
                        family=binomial)
tabglm(regresionlogistica4) %>% kable
```

```{r echo = FALSE,  warning = FALSE, message = FALSE} 

tabmulti(ParidadP + Preeclampsia + Parto + Gemelar + Activación ~ Intervencion, data = tabla3,
         ymeasures= c("freq", "freq", "freq", "freq",  "freq"),
         columns=c("overall", "xgroups", "p"),
         n.headings=TRUE) %>%
  kable()

etiqueta<-read_ods(path="/home/rbn/Documentos/cristina/etiquetaintervencion.ods", sheet = 1)
forestplot(labeltext=cbind(etiqueta$Label1, etiqueta$Label2, etiqueta$Label3, etiqueta$Label4, etiqueta$Label5),
           mean=etiqueta$mean,
           lower=etiqueta$lower,
           upper = etiqueta$upper,
           xlog=TRUE,
           clip=c(0.01, 100),
           boxsize=0.15,
           xticks = c(0.1, 1, 10),
           xticks.digits = 5,
           graph.pos = 4,
           ci.vertices = TRUE,
           graphwidth = unit(30,"mm"), 
           col= fpColors(box = "black", lines = "black",
                    summary = "black", zero = "lightgray", text = "black",
                    axes = "black", hrz_lines = "black"),
           is.summary = etiqueta$summary)
```

With CCU admission:

```{r echo = FALSE,  warning = FALSE, message = FALSE} 

tabmulti(ParidadP + Preeclampsia + Parto + Gemelar + Activación ~ Criticos, data = tabla3,
         ymeasures= c("freq", "freq", "freq", "freq",  "freq"),
         columns=c("overall", "xgroups", "p"),
         n.headings=TRUE) %>%
  kable()
```

```{r echo = FALSE,  warning = FALSE, message = FALSE} 
regresionlogistica5<-glm(formula = Criticos ~ 
                           ParidadP +
                           Parto +
                           Preeclampsia +
                           Gemelar +
                           Activación,
                        data=tabla3,
                        family=binomial)
tabglm(regresionlogistica5) %>% kable
etiqueta<-read_ods(path="/home/rbn/Documentos/cristina/etiquetacriticos.ods", sheet = 1)
forestplot(labeltext=cbind(etiqueta$Label1, etiqueta$Label2, etiqueta$Label3, etiqueta$Label4, etiqueta$Label5),
           mean=etiqueta$mean,
           lower=etiqueta$lower,
           upper = etiqueta$upper,
           xlog=TRUE,
           clip=c(0.01, 100),
           boxsize=0.15,
           xticks = c(0.1, 1, 10),
           xticks.digits = 5,
           graph.pos = 4,
           ci.vertices = TRUE,
           graphwidth = unit(30,"mm"), 
           col= fpColors(box = "black", lines = "black",
                    summary = "black", zero = "lightgray", text = "black",
                    axes = "black", hrz_lines = "black"),
           is.summary = etiqueta$summary)
```

And Length of stay:

```{r echo = FALSE,  warning = FALSE, message = FALSE} 

tabmulti(ParidadP + Preeclampsia + Parto + Gemelar + Activación ~ Estancia7, data = tabla3,
         ymeasures= c("freq", "freq", "freq", "freq", "freq"),
         columns=c("overall", "xgroups", "p"),
         n.headings=TRUE) %>%
  kable()
```

Except that here we perform COX regression

```{r echo = FALSE,  warning = FALSE, message = FALSE} 
fitB2 <- coxph(Surv(tabla3$Estancia) ~ tabla3$Activación + tabla3$Parto + tabla3$ParidadP + tabla3$Preeclampsia + tabla3$Gemelar)

summary(fitB2)
```

And to facilitate the reading of the forest plot, we represent HR as inverse, so that the detrimental factor is also to the right, as in the previous graphs.

```{r}
etiqueta<-read_ods(path="/home/rbn/Documentos/cristina/etiquetaestancia.ods", sheet = 1)
forestplot(labeltext=cbind(etiqueta$Label1, etiqueta$Label2, etiqueta$Label3, etiqueta$Label4, etiqueta$Label5),
           mean=etiqueta$mean,
           lower=etiqueta$lower,
           upper = etiqueta$upper,
           xlog=TRUE,
           clip=c(0.25, 3.98),
           boxsize=0.15,
           xticks = c(0.25, 1, 3.98),
           xticks.digits = 5,
           graph.pos = 4,
           ci.vertices = TRUE,
           graphwidth = unit(30,"mm"), 
           col= fpColors(box = "black", lines = "black",
                    summary = "black", zero = "lightgray", text = "black",
                    axes = "black", hrz_lines = "black"),
           is.summary = etiqueta$summary)
```

Finally, we have collected all the p-values in one spreadsheet: pvalues.ods. We apply FDR and q-values and we check that there are no changes. 

```{r}


tablap <- read_ods(path="/home/rbn/Documentos/cristina/pvalues.ods", sheet = 1)
summary(tablap)
qval<-qvalue(p=tablap$p)

tablap$q<-qval$qvalues

tablap$significativo<-tablap$q<0.05

tablap$significativooriginal<-tablap$p<0.05
tablap %>% kable()

```
